# Supplementary material for: Designing a trapping strategy to aid Giant African Snail (Lissachatina fulica) eradication programs
Source: PLoS One. 2018 Sep 7;13(9):e0203572. doi: 10.1371/journal.pone.0203572 (PMC6128580; doi:10.1371/journal.pone.0203572)
Supplement: S1 File — (XLSX) [file pone.0203572.s001.xlsx]

## Sheet: Bait Study
collection date	site	address	core	trap #	bait/trap (s=salt box with banana; bs=banana pseudostem)	GAS trapped
2011-10-19	3	14327 SW 103rd TE	4	3BS	bs	0
2011-10-19	4	14356 SW 103 St	4	4	bs	0
2011-10-20	3	14327 SW 103rd TE	4	3BS	bs	0
2011-10-20	3	14327 SW 103rd TE	4	3BS2	bs	0
2011-10-20	4	14356 SW 103 St	4	4BS	bs	0
2011-10-20	5	13464 263 terr	10	BS1	bs	0
2011-10-20	5	13464 263 terr	10	BS2	bs	0
2011-10-20	5	13464 263 terr	10	BS3	bs	0
2011-10-21	5	13464 263 terr	10	BS1	bs	0
2011-10-21	5	13464 263 terr	10	BS2	bs	0
2011-10-21	5	13464 263 terr	10	BS3	bs	0
2011-10-21	3	14327 SW 103rd TE	4	3BS	bs	0
2011-10-21	3	14327 SW 103rd TE	4	3BS2	bs	0
2011-10-21	4	14356 SW 103 St	4	4BS	bs	1
2011-10-24	3	14327 SW 103rd TE	4	3BS	bs	0
2011-10-24	3	14327 SW 103rd TE	4	3BS2	bs	0
2011-10-24	4	14356 SW 103 St	4	4BS	bs	4
2011-10-24	5	13464 263 terr	10	BS1	bs	0
2011-10-24	5	13464 263 terr	10	BS2	bs	0
2011-10-24	5	13464 263 terr	10	BS3	bs	0
2011-10-25	3	14327 SW 103rd TE	4	3BS	bs	2
2011-10-25	3	14327 SW 103rd TE	4	3BS2	bs	0
2011-10-25	4	14356 SW 103 St	4	4BS	bs	3
2011-10-25	5	13464 263 terr	10	BS1	bs	0
2011-10-25	5	13464 263 terr	10	BS2	bs	0
2011-10-25	5	13464 263 terr	10	BS3	bs	0
2011-10-26	3	14327 SW 103rd TE	4	3BS	bs	1
2011-10-26	3	14327 SW 103rd TE	4	3BS2	bs	0
2011-10-26	4	14356 SW 103 St	4	4BS	bs	1
2011-10-26	5	13464 263 terr	10	BS1	bs	0
2011-10-26	5	13464 263 terr	10	BS2	bs	0
2011-10-26	5	13464 263 terr	10	BS3	bs	0
2011-10-19	5	13464 263 terr	10	1L	s	2
2011-10-20	1	14332 sw 103rd ST	4	1A	s	0
2011-10-20	2	10230 SW 143rd PL	4	2	s	0
2011-10-20	3	14327 SW 103rd TE	4	3B	s	3
2011-10-20	4	14356 SW 103 St	4	4	s	3
2011-10-20	5	13464 263 terr	10	1L	s	0
2011-10-21	5	13464 263 terr	10	1L	s	0
2011-10-21	1	14332 sw 103rd ST	4	1A	s	0
2011-10-21	2	10230 SW 143rd PL	4	2	s	0
2011-10-21	3	14327 SW 103rd TE	4	3B	s	1
2011-10-21	4	14356 SW 103 St	4	4	s	0
2011-10-24	1	14332 sw 103rd ST	4	1A	s	0
2011-10-24	2	10230 SW 143rd PL	4	2	s	0
2011-10-24	3	14327 SW 103rd TE	4	3B	s	0
2011-10-24	4	14356 SW 103 St	4	4	s	0
2011-10-24	5	13464 263 terr	10	1L	s	0
2011-10-25	1	14332 sw 103rd ST	4	1A	s	0
2011-10-25	2	10230 SW 143rd PL	4	2	s	0
2011-10-25	3	14327 SW 103rd TE	4	3B	s	0
2011-10-25	4	14356 SW 103 St	4	4	s	0
2011-10-25	5	13464 263 terr	10	1L	s	0
2011-10-26	1	14332 sw 103rd ST	4	1A	s	0
2011-10-26	2	10230 SW 143rd PL	4	2	s	0
2011-10-26	3	14327 SW 103rd TE	4	3B	s	1
2011-10-26	4	14356 SW 103 St	4	4	s	0
2011-10-26	5	13464 263 terr	10	1L	s	0
2011-10-12	1	14332 sw 103rd ST	4	1A	s	0
2011-10-12	1	14332 sw 103rd ST	4	1B	s	0
2011-10-12	2	10230 SW 143rd PL	4	2	s	0
2011-10-12	3	14327 SW 103rd TE	4	3B	s	18
2011-10-12	3	14327 SW 103rd TE	4	3A	s	0
2011-10-13	1	14332 sw 103rd ST	4	1A	s	0
2011-10-13	1	14332 sw 103rd ST	4	1B	s	0
2011-10-13	2	10230 SW 143rd PL	4	2	s	0
2011-10-13	3	14327 SW 103rd TE	4	3B	s	0
2011-10-13	3	14327 SW 103rd TE	4	3A	s	4
2011-10-14	1	14332 sw 103rd ST	4	1A	s	0
2011-10-14	1	14332 sw 103rd ST	4	1B	s	0
2011-10-14	2	10230 SW 143rd PL	4	2	s	0
2011-10-14	3	14327 SW 103rd TE	4	3B	s	5
2011-10-14	3	14327 SW 103rd TE	4	3A	s	0
2011-10-14	4	14356 SW 103 St	4	4	s	21
2011-10-17	1	14332 sw 103rd ST	4	1A	s	0
2011-10-17	2	10230 SW 143rd PL	4	2	s	0
2011-10-17	3	14327 SW 103rd TE	4	3B	s	15
2011-10-17	3	14327 SW 103rd TE	4	3A	s	5
2011-10-17	4	14356 SW 103 St	4	4	s	15
2011-10-17	5	13464 263 terr	10	1	s	8
2011-10-18	1	14332 sw 103rd ST	4	1A	s	0
2011-10-18	2	10230 SW 143rd PL	4	2	s	0
2011-10-18	3	14327 SW 103rd TE	4	3B	s	2
2011-10-18	3	14327 SW 103rd TE	4	3A	s	0
2011-10-18	4	14356 SW 103 St	4	4	s	1
2011-10-18	5	13464 263 terr	10	1	s	2
2011-10-19	1	14332 sw 103rd ST	4	1A	s	0
2011-10-19	1	14332 sw 103rd ST	4	1B	s	0
2011-10-19	2	10230 SW 143rd PL	4	2	s	0
2011-10-19	3	14327 SW 103rd TE	4	3B	s	4
2011-10-19	3	14327 SW 103rd TE	4	3A	s	9
2011-10-19	3	14327 SW 103rd TE	4	3S	s	2
2011-10-19	4	14356 SW 103 St	4	4	s	15
2011-10-19	4	14356 SW 103 St	4	4	s	10
2011-10-19	5	13464 263 terr	10	1S	S	0
2011-10-20	3	14327 SW 103rd TE	4	3A	S	4
2011-10-20	3	14327 SW 103rd TE	4	3S	S	2
2011-10-20	3	14327 SW 103rd TE	4	3FD	S	0
2011-10-20	4	14356 SW 103 St	4	4	S	9
2011-10-20	5	13464 263 terr	10	1S	S	0
2011-10-20	5	13464 263 terr	10	1S2	S	0
2011-10-20	5	13464 263 terr	10	1S3	S	0
2011-10-21	5	13464 263 terr	10	1S	S	0
2011-10-21	5	13464 263 terr	10	1S2	S	0
2011-10-21	3	14327 SW 103rd TE	4	3A	S	0
2011-10-21	3	14327 SW 103rd TE	4	3S	S	3
2011-10-21	3	14327 SW 103rd TE	4	3FD	S	0
2011-10-21	4	14356 SW 103 St	4	4	S	5
2011-10-24	3	14327 SW 103rd TE	4	3S	S	2
2011-10-24	3	14327 SW 103rd TE	4	3A	S	1
2011-10-24	3	14327 SW 103rd TE	4	3S	S	3
2011-10-24	3	14327 SW 103rd TE	4	3FD	S	0
2011-10-24	4	14356 SW 103 St	4	4	S	9
2011-10-24	5	13464 263 terr	10	1S	S	0
2011-10-25	3	14327 SW 103rd TE	4	3A	S	0
2011-10-25	3	14327 SW 103rd TE	4	3S	S	2
2011-10-25	3	14327 SW 103rd TE	4	3FD	S	0
2011-10-25	4	14356 SW 103 St	4	4	S	0
2011-10-25	5	13464 263 terr	10	1S	S	0
2011-10-26	3	14327 SW 103rd TE	4	3A	S	0
2011-10-26	3	14327 SW 103rd TE	4	3S	S	3
2011-10-26	3	14327 SW 103rd TE	4	3FD	S	0
2011-10-26	4	14356 SW 103 St	4	4	S	0
2011-10-26	5	13464 263 terr	10	1S	S	0

## Sheet: Salt on bucket cone
Date	trap ID	trap	rep	barrier	salt in bottom	Present?	total # new GAS	# <20	# 20-47	#>48	# missing	% missing	Present after 24 hr?
2012-08-01	bnsb1	bucket	1	n	ns	0	0	0	0	0
2012-08-01	bnsb2	bucket	2	n	ns	0	0	0	0	0
2012-08-01	bnsb3	bucket	3	n	ns	0	0	0	0	0
2012-08-01	bnsb4	bucket	4	n	ns	1	2	1	1	0
2012-08-01	rsb1	bucket	1	s	ns	0	0	0	0	0
2012-08-01	rsb2	bucket	2	s	ns	0	0	0	0	0
2012-08-01	rsb3	bucket	3	s	ns	0	0	0	0	0
2012-08-01	rsb4	bucket	4	s	ns	1	3	1	1	1
2012-08-03	bnsb1	bucket	1	n	ns	1	1	0	0	1
2012-08-03	bnsb2	bucket	2	n	ns	1	4	0	1	3
2012-08-03	bnsb3	bucket	3	n	ns	0	0	0	0	0
2012-08-03	bnsb4	bucket	4	n	ns	0	0	0	0	0	1	0.5	n
2012-08-03	rsb1	bucket	1	s	ns	0	0	0	0	0
2012-08-03	rsb2	bucket	2	s	ns	0	0	0	0	0
2012-08-03	rsb3	bucket	3	s	ns	1	1	0	0	1
2012-08-03	rsb4	bucket	4	s	ns	0	0	0	0	0	0	0	y
2012-08-06	bnsb1	bucket	1	n	ns	0	0	0	0	0	1	1	n
2012-08-06	bnsb2	bucket	2	n	ns	1	1	0	0	1	3	0.75	n
2012-08-06	bnsb3	bucket	3	n	ns	0	0	0	0	0
2012-08-06	bnsb4	bucket	4	n	ns	0	0	0	0	0	1	1	n
2012-08-06	rsb1	bucket	1	s	ns	0	0	0	0	0
2012-08-06	rsb2	bucket	2	s	ns	0	0	0	0	0
2012-08-06	rsb3	bucket	3	s	ns	1	1	0	0	1	0	0	y
2012-08-06	rsb4	bucket	4	s	ns	0	0	0	0	0	0	0	y
2012-08-09	bnsb1	bucket	1	n	ns	0	0	0	0	0	0	0	y
2012-08-09	bnsb2	bucket	2	n	ns	1	1	0	1	0	0	0	y
2012-08-09	bnsb3	bucket	3	n	ns	0	0	0	0	0	0	0	y
2012-08-09	bnsb4	bucket	4	n	ns	0	0	0	0	0
2012-08-09	rsb1	bucket	1	s	ns	0	0	0	0	0
2012-08-09	rsb2	bucket	2	s	ns	0	0	0	0	0
2012-08-09	rsb3	bucket	3	s	ns	0	0	0	0	0
2012-08-09	rsb4	bucket	4	s	ns	0	0	0	0	0	0	0	y
2012-08-31	ns1	bucket	1	n	ns	0	0	0	0	0
2012-08-31	ns2	bucket	2	n	ns	0	0	0	0	0
2012-08-31	ns3	bucket	3	n	ns	1	1	0	0	1
2012-08-31	ns4	bucket	4	n	ns	0	0	0	0	0
2012-08-31	s1	bucket	1	s	ns	0	0	0	0	0
2012-08-31	s2	bucket	2	s	ns	0	0	0	0	0
2012-08-31	s3	bucket	3	s	ns	0	0	0	0	0
2012-08-31	s4	bucket	4	s	ns	0	0	0	0	0
2012-09-02	ns1	bucket	1	n	ns	1	1	1	0	0
2012-09-02	ns2	bucket	2	n	ns	0	0	0	0	0
2012-09-02	ns3	bucket	3	n	ns	0	0	0	0	0	0	0	y
2012-09-02	ns4	bucket	4	n	ns	0	0	0	0	0
2012-09-02	s1	bucket	1	s	ns	0	0	0	0	0
2012-09-02	s2	bucket	2	s	ns	0	0	0	0	0
2012-09-02	s3	bucket	3	s	ns	0	0	0	0	0
2012-09-02	s4	bucket	4	s	ns	0	0	0	0	0
2012-09-05	ns1	bucket	1	n	ns	0	0	0	0	0	0	0	y
2012-09-05	ns2	bucket	2	n	ns	0	0	0	0	0
2012-09-05	ns3	bucket	3	n	ns	0	0	0	0	0	0	0	y
2012-09-05	ns4	bucket	4	n	ns	0	0	0	0	0
2012-09-05	s1	bucket	1	s	ns	0	0	0	0	0
2012-09-05	s2	bucket	2	s	ns	0	0	0	0	0
2012-09-05	s3	bucket	3	s	ns	1	1	0	0	1
2012-09-05	s4	bucket	4	s	ns	0	0	0	0	0

## Sheet: Stickem on bucket
Date	trap ID	trap	rep	barrier	salt in bottom	Present?	total # new GAS	# <20	# 20-47	#>48	# missing	% missing	Present after 24 hr?
2012-07-09	No Sticky 2	bucket	2	n	ns	0	0	0	0	0
2012-07-09	No Sticky 3	bucket	3	n	ns	0	0	0	0	0
2012-07-09	No Sticky1	bucket	1	n	ns	0	0	0	0	0
2012-07-09	Sticky1	bucket	1	t	ns	0	0	0	0	0
2012-07-09	Sticky2	bucket	2	t	ns	0	0	0	0	0
2012-07-09	Sticky3	bucket	3	t	ns	0	0	0	0	0
2012-07-11	No Sticky 2	bucket	2	n	ns	0	0	0	0	0
2012-07-11	No Sticky 3	bucket	3	n	ns	0	0	0	0	0
2012-07-11	No Sticky1	bucket	1	n	ns	0	0	0	0	0
2012-07-11	Sticky1	bucket	1	t	ns	0	0	0	0	0
2012-07-11	Sticky2	bucket	2	t	ns	1	4	4	0	0
2012-07-11	Sticky3	bucket	3	t	ns	0	0	0	0	0
2012-07-12	No Sticky 2	bucket	2	n	ns	1	1	1	0	0
2012-07-12	No Sticky 3	bucket	3	n	ns	0	0	0	0	0
2012-07-12	No Sticky1	bucket	1	n	ns	0	0	0	0	0
2012-07-12	Sticky1	bucket	1	t	ns	0	0	0	0	0
2012-07-12	Sticky2	bucket	2	t	ns	0	0	0	0	0	0	0	y
2012-07-12	Sticky3	bucket	3	t	ns	1	1	0	0	1
2012-07-16	No Sticky 2	bucket	2	n	ns	0	0	0	0	0	0	0	y
2012-07-16	No Sticky 3	bucket	3	n	ns	0	0	0	0	0
2012-07-16	No Sticky1	bucket	1	n	ns	0	0	0	0	0
2012-07-16	Sticky1	bucket	1	t	ns	0	0	0	0	0
2012-07-16	Sticky2	bucket	2	t	ns	0	0	0	0	0	1	0.25	n
2012-07-16	Sticky3	bucket	3	t	ns	0	0	0	0	0	0	0	y

## Sheet: Salt on bottom
Date	trap ID	trap	rep	barrier	salt in bottom	total # new GAS	# <20	# 20-47	#>48	# missing	% missing
2012-06-15	ns1	bucket	1	n	ns	0	0	0	0
2012-06-18	ns1	bucket	1	n	ns	0	0	0	0
2012-06-20	ns1	bucket	1	n	ns	0	0	0	0
2012-06-15	ns2	bucket	2	n	ns	2	0	1	1
2012-06-18	ns2	bucket	2	n	ns	1	1	0	0	0	0
2012-06-20	ns2	bucket	2	n	ns	1	0	1	0	0	0
2012-06-15	ns3	bucket	3	n	ns	0	0	0	0
2012-06-18	ns3	bucket	3	n	ns	0	0	0	0
2012-06-20	ns3	bucket	3	n	ns	0	0	0	0
2012-06-15	ns4	bucket	4	n	ns	1	1	0	0
2012-06-18	ns4	bucket	4	n	ns	2	2	0	0	0	0
2012-06-20	ns4	bucket	4	n	ns	0	0	0	0	0	0
2012-06-15	s1	bucket	1	n	s	0	0	0	0
2012-06-18	s1	bucket	1	n	s	0	0	0	0
2012-06-20	s1	bucket	1	n	s	0	0	0	0
2012-06-15	s2	bucket	2	n	s	1	0	0	1
2012-06-18	s2	bucket	2	n	s	1	1	0	0	0	0
2012-06-20	s2	bucket	2	n	s	0	0	0	0	0	0
2012-06-15	s3	bucket	3	n	s	0	0	0	0
2012-06-18	s3	bucket	3	n	s	0	0	0	0
2012-06-20	s3	bucket	3	n	s	0	0	0	0
2012-06-15	s4	bucket	4	n	s	3	3	0	0
2012-06-18	s4	bucket	4	n	s	7	4	3	0	0	0
2012-06-20	s4	bucket	4	n	s	0	0	0	0	0	0
2013-06-04	ns1	bucket	1	n	ns	0	0	0	0
2013-06-04	ns2	bucket	2	n	ns	0	0	0	0
2013-06-04	ns3	bucket	3	n	ns	1	0	0	1
2013-06-04	ns4	bucket	4	n	ns	0	0	0	0
2013-06-04	s1	bucket	1	n	s	0	0	0	0
2013-06-04	s2	bucket	2	n	s	2	2	0	0
2013-06-04	s3	bucket	3	n	s	0	0	0	0
2013-06-04	s4	bucket	4	n	s	0	0	0	0
2013-06-07	ns1	bucket	1	n	ns	0	0	0	0
2013-06-07	ns2	bucket	2	n	ns	3	2	0	1
2013-06-07	ns3	bucket	3	n	ns	0	0	0	0	0	0
2013-06-07	ns4	bucket	4	n	ns	0	0	0	0
2013-06-07	s1	bucket	1	n	s	0	0	0	0
2013-06-07	s2	bucket	2	n	s	0	0	0	0	0	0
2013-06-07	s3	bucket	3	n	s	0	0	0	0
2013-06-07	s4	bucket	4	n	s	0	0	0	0
2013-06-10	ns1	bucket	1	n	ns	0	0	0	0
2013-06-10	ns2	bucket	2	n	ns	3	3	0	0
2013-06-10	ns3	bucket	3	n	ns	0	0	0	0	0	0
2013-06-10	ns4	bucket	4	n	ns	15	15	0	0
2013-06-10	s1	bucket	1	n	s	0	0	0	0
2013-06-10	s2	bucket	2	n	s	1	1	0	0	0	0
2013-06-10	s3	bucket	3	n	s	0	0	0	0
2013-06-10	s4	bucket	4	n	s	3	0	0	0
2013-06-12	ns1	bucket	1	n	ns	5	4	1	0
2013-06-12	ns2	bucket	2	n	ns	0	0	0	0
2013-06-12	ns3	bucket	3	n	ns	0	0	0	0
2013-06-12	ns4	bucket	4	n	ns	0	0	0	0
2013-06-12	ns5	bucket	5	n	ns	0	0	0	0
2013-06-12	s1	bucket	1	n	s	0	0	0	0
2013-06-12	s2	bucket	2	n	s	0	0	0	0
2013-06-12	s3	bucket	3	n	s	0	0	0	0
2013-06-12	s4	bucket	4	n	s	0	0	0	0
2013-06-12	s5	bucket	5	n	s	0	0	0	0
2013-06-14	ns1	bucket	1	n	ns	0	0	0	0	0	0
2013-06-14	ns2	bucket	2	n	ns	0	0	0	0
2013-06-14	ns3	bucket	3	n	ns	0	0	0	0
2013-06-14	ns4	bucket	4	n	ns	1	0	0	0
2013-06-14	ns5	bucket	5	n	ns	0	0	0	0
2013-06-14	s1	bucket	1	n	s	0	0	0	0
2013-06-14	s2	bucket	2	n	s	0	0	0	0
2013-06-14	s3	bucket	3	n	s	0	0	0	0
2013-06-14	s4	bucket	4	n	s	0	0	0	0
2013-06-14	s5	bucket	5	n	s	0	0	0	0

## Sheet: Trap Comparison
trap	All sizes combined	Neonates (< 20 mm)	Juvenile (20-47 mm)	Adult (> 47 mm)	proportion missing after 24 hr	All sizes Std Err	Neonates Std Err	Juvenile Std Err	Adult Std Err
Bucket	1.17	0.95	0.02	0.103896	0.11	0.63	0.63	0.02	0.0293795
Snailer	2.125	0	0.5	1.625	0.4	0.895176	0	0.188982	0.77776
Slug Mat	0.5	0.166667	0	0.333333	1	0.341565	0.166667	0	0.333333
Snail Buster	1.79	1.08	0.33	0.33	0.1	0.58	0.48	0.14	0.13

## Sheet: Lab Barrier Study
Snail number	Snail class	Treatment	Crossed (C ), No Cross (NC)	l=live, d=dead
11	A	stickem	C	l
21	A	stickem	C	l
23	A	stickem	C	l
41	A	stickem	C	l
51	A	stickem	C	l
53	A	stickem	C	l
10	J	stickem	C	l
11	J	stickem	C	l
21	J	stickem	C	l
23	J	stickem	C	l
40	J	stickem	C	l
41	J	stickem	C	l
51	J	stickem	C	l
53	J	stickem	C	l
11	N	stickem	C	l
21	N	stickem	C	l
40	N	stickem	C	l
41	N	stickem	C	l
51	N	stickem	C	l
53	N	stickem	C	l
2	A	stickem	C	l
2	J	stickem	C	l
32	J	stickem	C	l
2	N	stickem	C	l
32	N	stickem	C	l
10	N	stickem	NC	l
40	A	stickem	NC	l
23	N	stickem	NC	l
32	A	stickem	C	l
10	A	stickem	C	d
7	A	CuO	C	l
17	A	CuO	C	l
30	A	CuO	C	l
37	A	CuO	C	l
44	A	CuO	C	l
47	A	CuO	C	l
60	A	CuO	C	l
7	J	CuO	C	l
17	J	CuO	C	l
22	J	CuO	C	l
30	J	CuO	C	l
37	J	CuO	C	l
44	J	CuO	C	l
47	J	CuO	C	l
52	J	CuO	C	l
60	J	CuO	C	l
30	N	CuO	C	l
37	N	CuO	C	l
7	N	CuO	NC	l
14	N	CuO	NC	l
17	N	CuO	NC	l
22	A	CuO	NC	l
14	J	CuO	NC	l
22	N	CuO	NC	l
44	N	CuO	NC	l
47	N	CuO	NC	l
52	N	CuO	NC	l
60	N	CuO	NC	l
14	A	CuO	C	d
52	A	CuO	C	d
59	A	CuSO4	NC	d
29	J	CuSO4	NC	d
19	N	CuSO4	NC	l
5	A	CuSO4	NC	l
19	A	CuSO4	NC	l
29	A	CuSO4	NC	l
49	A	CuSO4	NC	l
5	J	CuSO4	NC	l
9	J	CuSO4	NC	l
19	J	CuSO4	NC	l
35	J	CuSO4	NC	l
39	J	CuSO4	NC	l
49	J	CuSO4	NC	l
59	J	CuSO4	NC	l
5	N	CuSO4	NC	l
9	N	CuSO4	NC	l
29	N	CuSO4	NC	l
35	N	CuSO4	NC	l
39	N	CuSO4	NC	l
49	N	CuSO4	NC	l
59	N	CuSO4	NC	l
1	A	CuSO4	NC	l
1	N	CuSO4	NC	l
31	N	CuSO4	NC	l
9	A	CuSO4	NC	d
31	A	CuSO4	NC	d
35	A	CuSO4	NC	d
39	A	CuSO4	NC	d
1	J	CuSO4	NC	d
31	J	CuSO4	NC	d
54	J	antifouling paint	C	d
12	A	antifouling paint	C	l
20	A	antifouling paint	C	l
24	A	antifouling paint	C	l
27	A	antifouling paint	C	l
38	A	antifouling paint	C	l
42	A	antifouling paint	C	l
50	A	antifouling paint	C	l
54	A	antifouling paint	C	l
57	A	antifouling paint	C	l
8	J	antifouling paint	C	l
12	J	antifouling paint	C	l
20	J	antifouling paint	C	l
24	J	antifouling paint	C	l
27	J	antifouling paint	C	l
38	J	antifouling paint	C	l
42	J	antifouling paint	C	l
50	J	antifouling paint	C	l
20	N	antifouling paint	C	l
50	N	antifouling paint	C	l
54	N	antifouling paint	C	l
12	N	antifouling paint	NC	l
24	N	antifouling paint	NC	l
38	N	antifouling paint	NC	l
8	A	antifouling paint	NC	l
57	J	antifouling paint	NC	l
8	N	antifouling paint	NC	l
27	N	antifouling paint	NC	l
42	N	antifouling paint	NC	l
57	N	antifouling paint	NC	l
3	J	salt	C	l
16	N	salt	NC	l
3	A	salt	NC	l
16	A	salt	NC	l
25	A	salt	NC	l
26	A	salt	NC	l
28	A	salt	NC	l
33	A	salt	NC	l
46	A	salt	NC	l
55	A	salt	NC	l
56	A	salt	NC	l
58	A	salt	NC	l
16	J	salt	NC	l
25	J	salt	NC	l
26	J	salt	NC	l
28	J	salt	NC	l
33	J	salt	NC	l
46	J	salt	NC	l
55	J	salt	NC	l
56	J	salt	NC	l
58	J	salt	NC	l
3	N	salt	NC	l
25	N	salt	NC	l
26	N	salt	NC	l
28	N	salt	NC	l
33	N	salt	NC	l
46	N	salt	NC	l
55	N	salt	NC	l
56	N	salt	NC	l
58	N	salt	NC	l
48	N	copper tape	NC	d
6	A	copper tape	C	l
15	A	copper tape	C	l
18	A	copper tape	C	l
48	A	copper tape	C	l
13	J	copper tape	C	l
48	J	copper tape	C	l
18	N	copper tape	C	l
45	J	copper tape	NC	l
13	N	copper tape	NC	l
15	N	copper tape	NC	l
34	N	copper tape	NC	l
45	N	copper tape	NC	l
4	A	copper tape	NC	l
13	A	copper tape	NC	l
34	A	copper tape	NC	l
36	A	copper tape	NC	l
43	A	copper tape	NC	l
45	A	copper tape	NC	l
4	J	copper tape	NC	l
6	J	copper tape	NC	l
15	J	copper tape	NC	l
18	J	copper tape	NC	l
34	J	copper tape	NC	l
36	J	copper tape	NC	l
43	J	copper tape	NC	l
4	N	copper tape	NC	l
36	N	copper tape	NC	l
43	N	copper tape	NC	l
6	N	copper tape	NC	d

## Sheet: Juvenile dry salt vs salt water
Snail	Rep	Block (Day)	Treatment in trap (n=no salt; ds=dry salt, ws=wet salt, nc = no choice)
1	1	1	ds
2	2	1	ds
3	3	1	nc
4	4	1	nc
5	5	1	nc
6	6	1	nc
7	1	2	nc
8	2	2	nc
9	3	2	nc
10	4	2	nc
11	5	2	ds
12	6	2	ds
13	1	3	nc
14	2	3	ds
15	3	3	nc
16	4	3	nc
17	5	3	nc
18	6	3	nc

## Sheet: Juvenile dry salt vs no salt
Snail	Rep	Block (Day)	Treatment in trap (n=no salt; ds=dry salt, ws=wet salt, nc = no choice)
1	1	1	ns
2	2	1	ns
3	3	1	ns
4	4	1	ns
5	5	1	ns
6	6	1	nc
7	1	2	ns
8	2	2	ns
9	3	2	nc
10	4	2	ns
11	5	2	ns
12	6	2	ds
13	1	3	ds
14	2	3	ns
15	3	3	nc
16	4	3	nc
17	5	3	nc
18	6	3	ds

## Sheet: Salt vs no salt all size classe
Snail	Rep	Block (Day)	Treatment in trap (n=no salt; ds=dry salt, ws=wet salt, nc = no choice)
1	1	1	ns
2	2	1	ns
3	3	1	ns
4	4	1	ns
5	5	1	ns
6	6	1	nc
7	1	2	ns
8	2	2	ns
9	3	2	nc
10	4	2	ns
11	5	2	ns
12	6	2	ds
13	1	3	ds
14	2	3	ns
15	3	3	nc
16	4	3	nc
17	5	3	nc
18	6	3	ds
