# Supplementary material for: Designing a trapping strategy to aid Giant African Snail (Lissachatina fulica) eradication programs
Source: PLoS One. 2018 Sep 7;13(9):e0203572. doi: 10.1371/journal.pone.0203572 (PMC6128580; doi:10.1371/journal.pone.0203572)
Supplement: S2 File — (XLSX) [file pone.0203572.s002.xlsx]

## Sheet: Sheet1
month	date	core	z grid	address	trap/mechanical collection	adult live	adult dead	juveniles live	juveniles dead	neonates live	neonates dead
october	2012-10-02	2	z1	100 NW 48 ST	bucket	0	0	0	0	0	0
october	2012-10-02	2	z1	100 NW 48 ST	mechanical 1	20	1	5	1	5	3
october	2012-10-02	2	z1	100 NW 48 ST	mechanical 2	5	1	0	0	1	0
october	2012-10-02	2	z1	100 NW 48 ST	snailer	2	0	0	0	0	0
october	2012-10-02	2	z2	101 NW 47 TER	bucket	0	0	0	0	0	0
october	2012-10-02	2	z2	101 NW 47 TER	mechanical 1	0	0	4	2	0	2
october	2012-10-02	2	z2	101 NW 47 TER	mechanical 2	0	0	0	2	0	0
october	2012-10-02	2	z2	101 NW 47 TER	snailer	0	0	0	0	1	0
october	2012-10-02	2	z2	101 NW 48 ST	bucket	0	0	0	0	0	0
october	2012-10-02	2	z2	101 NW 48 ST	mechanical 1	2	0	4	2	2	2
october	2012-10-02	2	z2	101 NW 48 ST	mechanical 2	0	0	0	2	0	0
october	2012-10-02	2	z2	101 NW 48 ST	snailer	0	0	1	0	0	0
october	2012-10-02	2	z2	109 NW 48 ST	bucket	0	0	0	0	0	0
october	2012-10-02	2	z2	109 NW 48 ST	mechanical 1	0	0	0	0	0	0
october	2012-10-02	2	z2	109 NW 48 ST	mechanical 2	0	0	0	0	0	0
october	2012-10-02	2	z2	109 NW 48 ST	snailer	0	0	0	0	0	0
october	2012-10-02	2	z2	114 NW 49 ST	bucket	0	0	0	0	0	0
october	2012-10-02	2	z2	114 NW 49 ST	mechanical 1	0	0	0	0	0	0
october	2012-10-02	2	z2	114 NW 49 ST	mechanical 2	0	0	0	0	0	0
october	2012-10-02	2	z2	114 NW 49 ST	snailer	0	0	0	0	0	0
october	2012-10-02	2	z2	119 NW 47 TER	bucket	0	0	0	0	0	0
october	2012-10-02	2	z2	119 NW 47 TER	mechanical 1	0	0	0	0	0	0
october	2012-10-02	2	z2	119 NW 47 TER	mechanical 2	0	0	0	0	0	0
october	2012-10-02	2	z2	119 NW 47 TER	snailer	0	0	0	0	0	0
october	2012-10-02	2	z2	120 NW 48 ST	bucket	0	0	1	0	0	0
october	2012-10-02	2	z2	120 NW 48 ST	mechanical 1	1	1	0	1	0	0
october	2012-10-02	2	z2	120 NW 48 ST	mechanical 2	1	0	0	0	0	0
october	2012-10-02	2	z2	120 NW 48 ST	snailer	2	0	1	0	1	0
october	2012-10-02	2	z2	126 NW 48 ST	bucket	0	0	0	0	0	0
october	2012-10-02	2	z2	126 NW 48 ST	mechanical 1	0	0	0	0	0	0
october	2012-10-02	2	z2	126 NW 48 ST	mechanical 2	0	0	0	0	0	0
october	2012-10-02	2	z2	126 NW 48 ST	snailer	0	0	0	0	0	0
october	2012-10-02	2	z2	133 NW 47 TER	bucket	0	0	0	0	0	0
october	2012-10-02	2	z2	133 NW 47 TER	mechanical 1	0	0	0	0	0	0
october	2012-10-02	2	z2	133 NW 47 TER	mechanical 2	0	0	0	0	0	0
october	2012-10-02	2	z2	133 NW 47 TER	snailer	0	0	0	0	0	0
october	2012-10-02	10	z1	13414 SW 263 TER	bucket	0	0	0	0	0	0
october	2012-10-02	10	z1	13414 SW 263 TER	mechanical 1	0	0	0	0	0	0
october	2012-10-02	10	z1	13414 SW 263 TER	mechanical 2	0	0	0	0	0	0
october	2012-10-02	10	z1	13414 SW 263 TER	snailer	2	0	0	0	0	0
october	2012-10-02	10	z1	13414 SW 263 TER (hedge)	bucket	0	0	1	0	0	0
october	2012-10-02	10	z1	13414 SW 263 TER (hedge)	mechanical 1	9	0	23	3	0	0
october	2012-10-02	10	z1	13414 SW 263 TER (hedge)	mechanical 2	0	0	0	0	0	0
october	2012-10-02	10	z1	13414 SW 263 TER (hedge)	snailer	0	0	0	0	0	0
october	2012-10-02	2	z2	143 NW 47 TER	bucket	0	0	0	0	0	0
october	2012-10-02	2	z2	143 NW 47 TER	mechanical 1	0	0	8	3	6	5
october	2012-10-02	2	z2	143 NW 47 TER	mechanical 2	0	0	0	0	0	0
october	2012-10-02	2	z2	143 NW 47 TER	snailer	2	0	0	0	0	0
october	2012-10-02	4	z1	14327 SW 103 TER	bucket	0	0	0	0	0	0
october	2012-10-02	4	z1	14327 SW 103 TER	mechanical 1	0	0	6	2	0	1
october	2012-10-02	4	z1	14327 SW 103 TER	mechanical 2	0	0	0	0	0	0
october	2012-10-02	4	z1	14327 SW 103 TER	snailer	0	0	0	0	0	0
october	2012-10-02	4	z1	14335 SW 103 TER	bucket	0	0	0	0	0	0
october	2012-10-02	4	z1	14335 SW 103 TER	mechanical 1	1	1	3	0	1	0
october	2012-10-02	4	z1	14335 SW 103 TER	mechanical 2	0	0	0	0	0	0
october	2012-10-02	4	z1	14335 SW 103 TER	snailer	0	0	0	0	0	0
october	2012-10-02	4	z1	14343 SW 103 TER	bucket	0	0	0	0	0	0
october	2012-10-02	4	z1	14343 SW 103 TER	mechanical 1	0	0	0	0	0	0
october	2012-10-02	4	z1	14343 SW 103 TER	mechanical 2	0	0	0	0	0	0
october	2012-10-02	4	z1	14343 SW 103 TER	snailer	0	0	0	0	0	0
october	2012-10-02	4	z1	14356 SW 103 ST	bucket	0	0	0	0	0	0
october	2012-10-02	4	z1	14356 SW 103 ST	mechanical 1	0	0	1	0	0	0
october	2012-10-02	4	z1	14356 SW 103 ST	mechanical 2	0	0	0	0	0	0
october	2012-10-02	4	z1	14356 SW 103 ST	snailer	1	0	0	0	0	0
october	2012-10-02	2	z2	159 NW 47 TER	bucket	0	0	0	0	0	0
october	2012-10-02	2	z2	159 NW 47 TER	mechanical 1	0	0	0	0	0	0
october	2012-10-02	2	z2	159 NW 47 TER	mechanical 2	0	0	0	0	0	0
october	2012-10-02	2	z2	159 NW 47 TER	snailer	0	0	0	0	0	0
october	2012-10-02	2	z2	164 NW 48 ST	bucket	0	0	0	0	0	0
october	2012-10-02	2	z2	164 NW 48 ST	mechanical 1	1	0	3	3	1	0
october	2012-10-02	2	z2	164 NW 48 ST	mechanical 2	0	0	0	0	0	0
october	2012-10-02	2	z2	164 NW 48 ST	snailer	0	0	0	0	0	0
october	2012-10-02	2	z2	171 NW 47 TER	bucket	0	0	0	0	0	0
october	2012-10-02	2	z2	171 NW 47 TER	mechanical 1	6	2	7	4	1	1
october	2012-10-02	2	z2	171 NW 47 TER	mechanical 2	0	0	0	0	0	0
october	2012-10-02	2	z2	171 NW 47 TER	snailer	0	0	0	0	1	0
october	2012-10-02	10	z1	26331 SW 134 CT	bucket	0	0	0	0	0	0
october	2012-10-02	10	z1	26331 SW 134 CT	mechanical 1	9	2	5	2	0	0
october	2012-10-02	10	z1	26331 SW 134 CT	mechanical 2	0	0	0	0	0	0
october	2012-10-02	10	z1	26331 SW 134 CT	snailer	0	0	0	0	0	0
october	2012-10-02	10	z1	26331 SW 134 CT (hedge)	bucket	0	0	0	0	0	0
october	2012-10-02	10	z1	26331 SW 134 CT (hedge)	mechanical 1	22	0	8	2	0	0
october	2012-10-02	10	z1	26331 SW 134 CT (hedge)	mechanical 2	7	0	0	0	0	0
october	2012-10-02	10	z1	26331 SW 134 CT (hedge)	snailer	0	0	2	0	0	0
october	2012-10-02	1	z1	2760 SW 33 CT	bucket	0	0	0	0	0	0
october	2012-10-02	1	z1	2760 SW 33 CT	mechanical	0	0	0	0	0	0
october	2012-10-02	1	z1	2760 SW 33 CT	snailer	0	0	0	0	0	0
october	2012-10-02	1	z1	2765 SW 34 AVE	bucket	2	0	0	0	0	0
october	2012-10-02	1	z1	2765 SW 34 AVE	mechanical 1	6	0	2	0	4	0
october	2012-10-02	1	z1	2765 SW 34 AVE	mechanical 2	6	1	1	1	0	0
october	2012-10-02	1	z1	2765 SW 34 AVE	snailer	0	0	0	0	0	0
october	2012-10-02	1	z1	2767 SW 34 AVE	bucket	0	0	0	0	0	0
october	2012-10-02	1	z1	2767 SW 34 AVE	mechanical 1	3	0	0	1	0	0
october	2012-10-02	1	z1	2767 SW 34 AVE	mechanical 2	6	0	1	0	0	0
october	2012-10-02	1	z1	2767 SW 34 AVE	snailer	0	0	1	0	0	0
october	2012-10-02	1	z1	2768 SW 33 CT	bucket	0	0	0	0	0	0
october	2012-10-02	1	z1	2768 SW 33 CT	mechanical	0	0	0	0	0	0
october	2012-10-02	1	z1	2768 SW 33 CT	snailer	0	0	0	0	0	0
october	2012-10-02	1	z1	2772 SW 33 CT	bucket	0	0	0	0	0	0
october	2012-10-02	1	z1	2772 SW 33 CT	mechanical	0	0	0	0	0	0
october	2012-10-02	1	z1	2772 SW 33 CT	snailer	0	0	0	0	0	0
october	2012-10-02	1	z1	2773 SW 34 AVE	bucket	0	0	0	0	0	0
october	2012-10-02	1	z1	2773 SW 34 AVE	mechanical 1	2	0	1	0	0	0
october	2012-10-02	1	z1	2773 SW 34 AVE	mechanical 2	1	0	1	0	0	0
october	2012-10-02	1	z1	2773 SW 34 AVE	snailer	0	0	1	0	0	0
october	2012-10-02	1	z1	2775 SW 34 AVE	bucket	0	0	0	0	0	0
october	2012-10-02	1	z1	2775 SW 34 AVE	mechanical 1	2	0	6	2	0	0
october	2012-10-02	1	z1	2775 SW 34 AVE	mechanical 2	0	0	2	1	0	0
october	2012-10-02	1	z1	2775 SW 34 AVE	snailer	0	0	0	0	0	0
october	2012-10-02	1	z1	2779 SW 34 AVE	bucket	0	0	1	0	0	0
october	2012-10-02	1	z1	2779 SW 34 AVE	mechanical 1	1	0	0	1	0	0
october	2012-10-02	1	z1	2779 SW 34 AVE	mechanical 2	0	0	0	0	0	0
october	2012-10-02	1	z1	2779 SW 34 AVE	snailer	1	0	0	0	1	0
october	2012-10-02	1	z1	2780 SW 33 CT	bucket	0	0	0	0	0	0
october	2012-10-02	1	z1	2780 SW 33 CT	mechanical	0	0	0	0	0	0
october	2012-10-02	1	z1	2780 SW 33 CT	snailer	0	0	0	0	0	0
october	2012-10-02	1	z1	2785 SW 34 AVE	bucket	0	0	0	0	0	0
october	2012-10-02	1	z1	2785 SW 34 AVE	mechanical 1	1	1	2	1	2	0
october	2012-10-02	1	z1	2785 SW 34 AVE	mechanical 2	1	0	0	0	1	0
october	2012-10-02	1	z1	2785 SW 34 AVE	snailer	0	0	1	0	0	0
october	2012-10-02	1	z1	2788 SW 33 CT	bucket	0	0	0	0	0	0
october	2012-10-02	1	z1	2788 SW 33 CT	mechanical	0	0	0	0	0	0
october	2012-10-02	1	z1	2788 SW 33 CT	snailer	0	0	0	0	0	0
october	2012-10-02	5	z1	6521 BIRD RD	bucket	0	0	0	0	0	0
october	2012-10-02	5	z1	6521 BIRD RD	mechanical 1	3	0	0	0	0	0
october	2012-10-02	5	z1	6521 BIRD RD	mechanical 2	5	0	0	0	0	0
october	2012-10-02	5	z1	6521 BIRD RD	snailer	1	0	1	0	1	0
october	2012-10-02	5	z1	6540 SW 39 TER	bucket	0	0	0	0	2	0
october	2012-10-02	5	z1	6540 SW 39 TER	mechanical 1	2	0	5	1	1	0
october	2012-10-02	5	z1	6540 SW 39 TER	mechanical 2	0	0	3	5	0	0
october	2012-10-02	5	z1	6540 SW 39 TER	snailer	1	0	1	0	1	0
october	2012-10-02	5	z1	6549 BIRD RD	bucket	0	0	0	0	0	0
october	2012-10-02	5	z1	6549 BIRD RD	mechanical 1	0	0	3	0	0	0
october	2012-10-02	5	z1	6549 BIRD RD	mechanical 2	3	2	4	3	0	0
october	2012-10-02	5	z1	6549 BIRD RD	snailer	0	0	0	0	0	0
october	2012-10-02	5	z1	6550 SW 39 TER	bucket	0	0	0	0	0	0
october	2012-10-02	5	z1	6550 SW 39 TER	mechanical 1	0	0	0	0	0	0
october	2012-10-02	5	z1	6550 SW 39 TER	mechanical 2	0	0	0	0	0	0
october	2012-10-02	5	z1	6550 SW 39 TER	snailer	0	0	0	0	0	0
october	2012-10-02	5	z1	6560 SW 39 TER	bucket	0	0	1	0	0	0
october	2012-10-02	5	z1	6560 SW 39 TER	mechanical 1	0	0	3	0	0	0
october	2012-10-02	5	z1	6560 SW 39 TER	mechanical 2	3	2	4	3	0	0
october	2012-10-02	5	z1	6560 SW 39 TER	snailer	0	0	1	0	0	0
october	2012-10-02	5	z1	6568 SW 39 TER	bucket	0	0	0	0	0	0
october	2012-10-02	5	z1	6568 SW 39 TER	mechanical 1	0	0	0	0	0	0
october	2012-10-02	5	z1	6568 SW 39 TER	mechanical 2	1	0	3	1	0	0
october	2012-10-02	5	z1	6568 SW 39 TER	snailer	0	0	0	0	1	0
october	2012-10-03	2	z1	100 NW 48 ST	bucket	0	0	0	0	0	0
october	2012-10-03	2	z1	100 NW 48 ST	mechanical 1	0	0	0	0	0	0
october	2012-10-03	2	z1	100 NW 48 ST	mechanical 2	0	0	0	0	0	0
october	2012-10-03	2	z1	100 NW 48 ST	snailer	0	0	0	0	0	0
october	2012-10-03	2	z2	101 NW 47 TER	bucket	0	0	3	0	0	0
october	2012-10-03	2	z2	101 NW 47 TER	mechanical	1	0	3	0	0	0
october	2012-10-03	2	z2	101 NW 47 TER	snailer	0	0	0	0	1	0
october	2012-10-03	2	z2	101 NW 48 ST	bucket	0	0	0	0	0	0
october	2012-10-03	2	z2	101 NW 48 ST	mechanical 1	0	0	0	0	0	0
october	2012-10-03	2	z2	101 NW 48 ST	mechanical 2	0	0	0	0	0	0
october	2012-10-03	2	z2	101 NW 48 ST	snailer	0	0	0	0	0	0
october	2012-10-03	2	z2	109 NW 48 ST	bucket	0	0	0	0	0	0
october	2012-10-03	2	z2	109 NW 48 ST	mechanical 1	13	3	3	4	0	0
october	2012-10-03	2	z2	109 NW 48 ST	mechanical 2	0	0	0	0	0	0
october	2012-10-03	2	z2	109 NW 48 ST	snailer	0	0	0	0	0	0
october	2012-10-03	2	z2	114 NW 49 ST	bucket	0	0	0	0	0	0
october	2012-10-03	2	z2	114 NW 49 ST	mechanical 1	8	2	2	5	2	0
october	2012-10-03	2	z2	114 NW 49 ST	mechanical 2	0	0	0	0	0	0
october	2012-10-03	2	z2	114 NW 49 ST	snailer	1	0	1	0	7	0
october	2012-10-03	2	z1	119 NW 47 TER	bucket	0	0	0	0	0	0
october	2012-10-03	2	z1	119 NW 47 TER	mechanical	0	0	0	0	0	0
october	2012-10-03	2	z1	119 NW 47 TER	snailer	0	0	0	0	0	0
october	2012-10-03	2	z2	120 NW 48 ST	bucket	0	0	0	0	0	0
october	2012-10-03	2	z2	120 NW 48 ST	mechanical	0	0	0	0	0	0
october	2012-10-03	2	z2	120 NW 48 ST	snailer	0	0	0	0	0	0
october	2012-10-03	2	z2	126 NW 48 ST	bucket	0	0	0	0	0	0
october	2012-10-03	2	z2	126 NW 48 ST	mechanical 1	5	0	1	1	0	1
october	2012-10-03	2	z2	126 NW 48 ST	mechanical 2	0	0	0	0	0	0
october	2012-10-03	2	z2	126 NW 48 ST	snailer	0	0	0	0	0	0
october	2012-10-03	2	z2	133 NW 47 TER	bucket	0	0	0	0	0	0
october	2012-10-03	2	z2	133 NW 47 TER	mechanical	0	0	0	0	0	0
october	2012-10-03	2	z2	133 NW 47 TER	snailer	0	0	0	0	0	0
october	2012-10-03	10	z1	13414 SW 263 TER	bucket	0	0	0	0	0	0
october	2012-10-03	10	z1	13414 SW 263 TER	mechanical	0	0	0	0	0	0
october	2012-10-03	10	z1	13414 SW 263 TER	snailer	0	0	0	0	0	0
october	2012-10-03	2	z2	143 NW 47 TER	bucket	0	0	0	0	0	0
october	2012-10-03	2	z2	143 NW 47 TER	mechanical	0	0	0	0	0	0
october	2012-10-03	2	z2	143 NW 47 TER	snailer	0	0	0	0	0	0
october	2012-10-03	4	z1	14327 SW 103 TER	bucket	0	0	0	0	0	0
october	2012-10-03	4	z1	14327 SW 103 TER	mechanical	0	0	0	0	0	0
october	2012-10-03	4	z1	14327 SW 103 TER	snailer	0	0	0	0	0	0
october	2012-10-03	4	z1	14335 SW 103 TER	bucket	0	0	0	0	0	0
october	2012-10-03	4	z1	14335 SW 103 TER	mechanical	0	0	0	0	0	0
october	2012-10-03	4	z1	14335 SW 103 TER	snailer	0	0	0	0	0	0
october	2012-10-03	4	z1	14343 SW 103 TER	bucket	0	0	0	0	0	0
october	2012-10-03	4	z1	14343 SW 103 TER	mechanical	0	0	0	0	0	0
october	2012-10-03	4	z1	14343 SW 103 TER	snailer	0	0	0	0	0	0
october	2012-10-03	4	z1	14356 SW 103 ST	bucket	0	0	0	0	0	0
october	2012-10-03	4	z1	14356 SW 103 ST	mechanical	0	0	0	0	0	0
october	2012-10-03	4	z1	14356 SW 103 ST	snailer	0	0	0	0	0	0
october	2012-10-03	2	z2	159 NW 47 TER	bucket	0	0	1	0	0	0
october	2012-10-03	2	z2	159 NW 47 TER	mechanical 1	2	0	5	0	4	1
october	2012-10-03	2	z2	159 NW 47 TER	mechanical 2	0	0	0	0	0	0
october	2012-10-03	2	z2	159 NW 47 TER	snailer	0	0	1	0	0	0
october	2012-10-03	2	z1	164 NW 48 ST	bucket	0	0	0	0	0	0
october	2012-10-03	2	z1	164 NW 48 ST	mechanical	0	0	0	0	0	0
october	2012-10-03	2	z1	164 NW 48 ST	snailer	0	0	0	0	0	0
october	2012-10-03	2	z2	171 NW 47 TER	bucket	0	0	0	0	0	0
october	2012-10-03	2	z2	171 NW 47 TER	mechanical	0	0	0	0	0	0
october	2012-10-03	2	z2	171 NW 47 TER	snailer	0	0	0	0	0	0
october	2012-10-03	10	z1	26331 SW 134 CT	bucket	0	0	0	0	0	0
october	2012-10-03	10	z1	26331 SW 134 CT	mechanical	0	0	0	0	0	0
october	2012-10-03	10	z1	26331 SW 134 CT	snailer	0	0	0	0	0	0
october	2012-10-03	1	z1	2760 SW 33 CT	bucket	0	0	0	0	0	0
october	2012-10-03	1	z1	2760 SW 33 CT	mechanical 1	0	0	0	0	0	0
october	2012-10-03	1	z1	2760 SW 33 CT	mechanical 2	0	0	0	0	0	0
october	2012-10-03	1	z1	2760 SW 33 CT	snailer	0	0	0	0	0	0
october	2012-10-03	1	z1	2765 SW 34 AVE	bucket	0	0	0	0	0	0
october	2012-10-03	1	z1	2765 SW 34 AVE	mechanical 1	0	0	0	0	0	0
october	2012-10-03	1	z1	2765 SW 34 AVE	mechanical 2	0	0	0	0	0	0
october	2012-10-03	1	z1	2765 SW 34 AVE	snailer	0	0	0	0	0	0
october	2012-10-03	1	z1	2767 SW 34 AVE	bucket	0	0	0	0	0	0
october	2012-10-03	1	z1	2767 SW 34 AVE	mechanical 1	0	0	0	0	0	0
october	2012-10-03	1	z1	2767 SW 34 AVE	mechanical 2	0	0	0	0	0	0
october	2012-10-03	1	z1	2767 SW 34 AVE	snailer	0	0	0	0	0	0
october	2012-10-03	1	z1	2768 SW 33 CT	bucket	0	0	0	0	0	0
october	2012-10-03	1	z1	2768 SW 33 CT	mechanical 1	0	0	0	0	0	0
october	2012-10-03	1	z1	2768 SW 33 CT	mechanical 2	0	0	0	0	0	0
october	2012-10-03	1	z1	2768 SW 33 CT	snailer	0	0	0	0	0	0
october	2012-10-03	1	z1	2772 SW 33 CT	bucket	0	0	0	0	0	0
october	2012-10-03	1	z1	2772 SW 33 CT	mechanical 1	0	0	0	0	0	0
october	2012-10-03	1	z1	2772 SW 33 CT	mechanical 2	0	0	0	0	0	0
october	2012-10-03	1	z1	2772 SW 33 CT	snailer	0	0	0	0	0	0
october	2012-10-03	1	z1	2773 SW 34 AVE	bucket	0	0	0	0	0	0
october	2012-10-03	1	z1	2773 SW 34 AVE	mechanical 1	0	0	0	0	0	0
october	2012-10-03	1	z1	2773 SW 34 AVE	mechanical 2	0	0	0	0	0	0
october	2012-10-03	1	z1	2773 SW 34 AVE	snailer	0	0	0	0	0	0
october	2012-10-03	1	z1	2775 SW 34 AVE	bucket	0	0	0	0	0	0
october	2012-10-03	1	z1	2775 SW 34 AVE	mechanical 1	0	0	0	0	0	0
october	2012-10-03	1	z1	2775 SW 34 AVE	mechanical 2	0	0	0	0	0	0
october	2012-10-03	1	z1	2775 SW 34 AVE	snailer	0	0	0	0	0	0
october	2012-10-03	1	z1	2779 SW 34 AVE	bucket	0	0	0	0	0	0
october	2012-10-03	1	z1	2779 SW 34 AVE	mechanical 1	0	0	0	0	0	0
october	2012-10-03	1	z1	2779 SW 34 AVE	mechanical 2	0	0	0	0	0	0
october	2012-10-03	1	z1	2779 SW 34 AVE	snailer	0	0	0	0	0	0
october	2012-10-03	1	z1	2780 SW 33 CT	bucket	0	0	0	0	0	0
october	2012-10-03	1	z1	2780 SW 33 CT	mechanical 1	0	0	0	0	0	0
october	2012-10-03	1	z1	2780 SW 33 CT	mechanical 2	0	0	0	0	0	0
october	2012-10-03	1	z1	2780 SW 33 CT	snailer	0	0	0	0	0	0
october	2012-10-03	1	z1	2785 SW 34 AVE	bucket	0	0	0	0	0	0
october	2012-10-03	1	z1	2785 SW 34 AVE	mechanical 1	0	0	0	0	0	0
october	2012-10-03	1	z1	2785 SW 34 AVE	mechanical 2	0	0	0	0	0	0
october	2012-10-03	1	z1	2785 SW 34 AVE	snailer	0	0	0	0	0	0
october	2012-10-03	1	z1	2788 SW 33 CT	bucket	0	0	0	0	0	0
october	2012-10-03	1	z1	2788 SW 33 CT	mechanical 1	0	0	0	0	0	0
october	2012-10-03	1	z1	2788 SW 33 CT	mechanical 2	0	0	0	0	0	0
october	2012-10-03	1	z1	2788 SW 33 CT	snailer	0	0	0	0	0	0
october	2012-10-03	5	z1	6521 BIRD RD	bucket	0	0	0	0	0	0
october	2012-10-03	5	z1	6521 BIRD RD	mechanical 1	4	0	0	0	0	0
october	2012-10-03	5	z1	6521 BIRD RD	mechanical 2	0	0	0	0	0	0
october	2012-10-03	5	z1	6521 BIRD RD	snailer	0	0	0	0	0	0
october	2012-10-03	5	z1	6540 SW 39 TER	bucket	0	0	0	0	0	0
october	2012-10-03	5	z1	6540 SW 39 TER	mechanical	0	0	0	0	0	0
october	2012-10-03	5	z1	6540 SW 39 TER	snailer	0	0	0	0	0	0
october	2012-10-03	5	z1	6549 BIRD RD	bucket	0	0	0	0	0	0
october	2012-10-03	5	z1	6549 BIRD RD	mechanical 1	5	1	2	1	0	0
october	2012-10-03	5	z1	6549 BIRD RD	mechanical 2	0	0	0	0	0	0
october	2012-10-03	5	z1	6549 BIRD RD	snailer	0	0	0	0	0	0
october	2012-10-03	5	z1	6550 SW 39 TER	bucket	0	0	0	0	0	0
october	2012-10-03	5	z1	6550 SW 39 TER	mechanical 1	1	0	0	0	0	0
october	2012-10-03	5	z1	6550 SW 39 TER	mechanical 2	0	0	0	0	0	0
october	2012-10-03	5	z1	6550 SW 39 TER	snailer	0	0	0	0	0	0
october	2012-10-03	5	z1	6560 SW 39 TER	bucket	0	0	0	0	0	0
october	2012-10-03	5	z1	6560 SW 39 TER	mechanical	0	0	0	0	0	0
october	2012-10-03	5	z1	6560 SW 39 TER	snailer	0	0	0	0	0	0
october	2012-10-03	5	z1	6568 SW 39 TER	bucket	0	0	0	0	0	0
october	2012-10-03	5	z1	6568 SW 39 TER	mechanical	0	0	0	0	0	0
october	2012-10-03	5	z1	6568 SW 39 TER	snailer	0	0	0	0	0	0
october	2012-10-03	10	z1	FICUS HEDGE	bucket	0	0	0	0	0	0
october	2012-10-03	10	z1	FICUS HEDGE	mechanical	0	0	0	0	0	0
october	2012-10-03	10	z1	FICUS HEDGE	snailer	0	0	0	0	0	0
october	2012-10-04	2	z2	100 NW 48 ST	bucket	0	0	0	0	0	0
october	2012-10-04	2	z2	100 NW 48 ST	mechanical 1	29	2	8	4	7	5
october	2012-10-04	2	z2	100 NW 48 ST	mechanical 2	3	2	3	1	0	0
october	2012-10-04	2	z2	100 NW 48 ST	snailer	4	0	0	0	0	0
october	2012-10-04	2	z1	101 NW 47 TER	bucket	0	0	0	0	0	0
october	2012-10-04	2	z1	101 NW 47 TER	mechanical 1	0	0	6	0	8	1
october	2012-10-04	2	z1	101 NW 47 TER	mechanical 2	0	0	0	0	0	0
october	2012-10-04	2	z1	101 NW 47 TER	snailer	0	0	1	0	0	0
october	2012-10-04	2	z2	101 NW 48 ST	bucket	0	0	0	0	0	0
october	2012-10-04	2	z2	101 NW 48 ST	mechanical 1	0	0	0	0	0	0
october	2012-10-04	2	z2	101 NW 48 ST	mechanical 2	0	0	0	0	0	0
october	2012-10-04	2	z2	101 NW 48 ST	snailer	0	0	0	0	0	0
october	2012-10-04	2	z2	109 NW 48 ST	bucket	0	0	0	0	0	0
october	2012-10-04	2	z2	109 NW 48 ST	mechanical 1	0	0	0	0	0	0
october	2012-10-04	2	z2	109 NW 48 ST	mechanical 2	0	0	0	0	0	0
october	2012-10-04	2	z2	109 NW 48 ST	snailer	0	0	0	0	0	0
october	2012-10-04	2	z2	114 NW 49 ST	bucket	0	0	0	0	0	0
october	2012-10-04	2	z2	114 NW 49 ST	mechanical 1	0	0	0	0	0	0
october	2012-10-04	2	z2	114 NW 49 ST	mechanical 2	0	0	0	0	0	0
october	2012-10-04	2	z2	114 NW 49 ST	snailer	0	0	0	0	0	0
october	2012-10-04	2	z1	119 NW 47 TER	bucket	0	0	0	0	0	0
october	2012-10-04	2	z1	119 NW 47 TER	mechanical 1	0	0	0	0	0	0
october	2012-10-04	2	z1	119 NW 47 TER	mechanical 2	0	0	0	0	0	0
october	2012-10-04	2	z1	119 NW 47 TER	snailer	0	0	0	0	0	0
october	2012-10-04	2	z2	120 NW 48 ST	bucket	0	0	0	0	0	0
october	2012-10-04	2	z2	120 NW 48 ST	mechanical 1	1	0	3	0	0	0
october	2012-10-04	2	z2	120 NW 48 ST	mechanical 2	3	0	5	2	0	5
october	2012-10-04	2	z2	120 NW 48 ST	snailer	0	0	2	0	0	0
october	2012-10-04	2	z2	126 NW 48 ST	bucket	0	0	0	0	0	0
october	2012-10-04	2	z2	126 NW 48 ST	mechanical 1	0	0	0	0	0	0
october	2012-10-04	2	z2	126 NW 48 ST	mechanical 2	0	0	0	0	0	0
october	2012-10-04	2	z2	126 NW 48 ST	snailer	0	0	0	0	0	0
october	2012-10-04	2	z2	133 NW 47 TER	bucket	1	0	0	0	0	0
october	2012-10-04	2	z2	133 NW 47 TER	mechanical 1	0	0	0	0	0	0
october	2012-10-04	2	z2	133 NW 47 TER	mechanical 2	2	0	2	0	0	2
october	2012-10-04	2	z2	133 NW 47 TER	snailer	1	0	0	0	0	0
october	2012-10-04	10	z1	13414 SW 263 TER	bucket	0	0	0	0	0	0
october	2012-10-04	10	z1	13414 SW 263 TER	mechanical 1	9	4	8	6	1	0
october	2012-10-04	10	z1	13414 SW 263 TER	snailer	1	0	1	0	0	0
october	2012-10-04	10	z1	13414 SW 263 TER (hedge)	bucket	0	0	0	0	0	0
october	2012-10-04	10	z1	13414 SW 263 TER (hedge)	mechanical 1	4	0	10	2	0	0
october	2012-10-04	10	z1	13414 SW 263 TER (hedge)	snailer	0	0	1	0	0	0
october	2012-10-04	2	z2	143 NW 47 TER	bucket	0	0	0	0	0	0
october	2012-10-04	2	z2	143 NW 47 TER	mechanical 1	1	0	0	0	0	0
october	2012-10-04	2	z2	143 NW 47 TER	mechanical 2	0	0	2	0	0	0
october	2012-10-04	2	z2	143 NW 47 TER	snailer	0	0	0	0	0	0
october	2012-10-04	4	z1	14327 SW 103 TER	bucket	0	0	0	0	0	0
october	2012-10-04	4	z1	14327 SW 103 TER	mechanical 1	0	0	0	0	0	0
october	2012-10-04	4	z1	14327 SW 103 TER	mechanical 2	0	0	0	0	0	0
october	2012-10-04	4	z1	14327 SW 103 TER	snailer	0	0	0	0	0	0
october	2012-10-04	4	z1	14335 SW 103 TER	bucket	0	0	0	0	0	0
october	2012-10-04	4	z1	14335 SW 103 TER	mechanical 1	0	0	0	0	0	0
october	2012-10-04	4	z1	14335 SW 103 TER	mechanical 2	0	0	0	0	0	0
october	2012-10-04	4	z1	14335 SW 103 TER	snailer	0	0	2	0	0	0
october	2012-10-04	4	z1	14343 SW 103 TER	bucket	0	0	0	0	0	0
october	2012-10-04	4	z1	14343 SW 103 TER	mechanical 1	0	0	0	0	0	0
october	2012-10-04	4	z1	14343 SW 103 TER	mechanical 2	0	0	0	0	0	0
october	2012-10-04	4	z1	14343 SW 103 TER	snailer	0	0	2	0	0	0
october	2012-10-04	4	z1	14356 SW 103 ST	bucket	0	0	2	0	0	0
october	2012-10-04	4	z1	14356 SW 103 ST	mechanical 1	0	0	0	0	0	0
october	2012-10-04	4	z1	14356 SW 103 ST	mechanical 2	0	0	0	0	0	0
october	2012-10-04	4	z1	14356 SW 103 ST	snailer	0	0	0	0	0	0
october	2012-10-04	2	z2	159 NW 47 TER	bucket	0	0	0	0	0	0
october	2012-10-04	2	z2	159 NW 47 TER	mechanical 1	0	0	0	0	0	0
october	2012-10-04	2	z2	159 NW 47 TER	mechanical 2	0	0	0	0	0	0
october	2012-10-04	2	z2	159 NW 47 TER	snailer	0	0	0	0	0	0
october	2012-10-04	2	z1	164 NW 48 ST	bucket	0	0	0	0	0	0
october	2012-10-04	2	z1	164 NW 48 ST	mechanical 1	0	0	0	0	5	0
october	2012-10-04	2	z1	164 NW 48 ST	mechanical 2	3	1	2	1	0	1
october	2012-10-04	2	z1	164 NW 48 ST	snailer	0	0	1	0	0	0
october	2012-10-04	2	z2	171 NW 47 TER	bucket	0	0	0	0	0	0
october	2012-10-04	2	z2	171 NW 47 TER	mechanical 1	0	0	0	0	0	0
october	2012-10-04	2	z2	171 NW 47 TER	mechanical 2	16	0	36	0	9	0
october	2012-10-04	2	z2	171 NW 47 TER	snailer	0	0	0	0	0	0
october	2012-10-04	10	z1	26331 SW 134 CT	bucket	0	0	0	0	0	0
october	2012-10-04	10	z1	26331 SW 134 CT	mechanical 1	3	0	3	0	0	0
october	2012-10-04	10	z1	26331 SW 134 CT	snailer	0	0	1	0	0	0
october	2012-10-04	10	z1	26331 SW 134 CT (hedge)	bucket	0	0	1	0	0	0
october	2012-10-04	10	z1	26331 SW 134 CT (hedge)	mechanical 1	2	0	2	0	0	0
october	2012-10-04	10	z1	26331 SW 134 CT (hedge)	snailer	1	0	2	0	0	0
october	2012-10-04	1	z1	2760 SW 33 CT	bucket	0	0	0	0	0	0
october	2012-10-04	1	z1	2760 SW 33 CT	mechanical 1	1	0	1	2	0	1
october	2012-10-04	1	z1	2760 SW 33 CT	mechanical 2	0	0	0	0	0	0
october	2012-10-04	1	z1	2760 SW 33 CT	snailer	0	0	0	0	0	0
october	2012-10-04	1	z1	2765 SW 34 AVE	bucket	1	0	1	0	0	0
october	2012-10-04	1	z1	2765 SW 34 AVE	mechanical 1	2	0	0	0	0	0
october	2012-10-04	1	z1	2765 SW 34 AVE	mechanical 2	0	0	0	0	0	0
october	2012-10-04	1	z1	2765 SW 34 AVE	snailer	0	0	0	0	0	0
october	2012-10-04	1	z1	2767 SW 34 AVE	bucket	0	0	0	0	0	0
october	2012-10-04	1	z1	2767 SW 34 AVE	mechanical 1	8	0	1	1	0	0
october	2012-10-04	1	z1	2767 SW 34 AVE	mechanical 2	0	0	0	0	0	0
october	2012-10-04	1	z1	2767 SW 34 AVE	snailer	0	0	0	0	0	0
october	2012-10-04	1	z1	2768 SW 33 CT	bucket	0	0	0	0	0	0
october	2012-10-04	1	z1	2768 SW 33 CT	mechanical 1	0	1	0	0	0	0
october	2012-10-04	1	z1	2768 SW 33 CT	mechanical 2	0	0	0	0	0	0
october	2012-10-04	1	z1	2768 SW 33 CT	snailer	0	0	0	0	0	0
october	2012-10-04	1	z1	2772 SW 33 CT	bucket	0	0	0	0	0	0
october	2012-10-04	1	z1	2772 SW 33 CT	mechanical 1	0	0	4	1	0	0
october	2012-10-04	1	z1	2772 SW 33 CT	mechanical 2	0	0	0	0	0	0
october	2012-10-04	1	z1	2772 SW 33 CT	snailer	0	0	0	0	0	0
october	2012-10-04	1	z1	2773 SW 34 AVE	bucket	1	0	0	0	0	0
october	2012-10-04	1	z1	2773 SW 34 AVE	mechanical 1	1	0	1	1	0	0
october	2012-10-04	1	z1	2773 SW 34 AVE	mechanical 2	0	0	0	0	0	0
october	2012-10-04	1	z1	2773 SW 34 AVE	snailer	0	0	0	0	0	0
october	2012-10-04	1	z1	2775 SW 34 AVE	bucket	1	0	0	0	0	0
october	2012-10-04	1	z1	2775 SW 34 AVE	mechanical 1	0	0	2	0	0	0
october	2012-10-04	1	z1	2775 SW 34 AVE	mechanical 2	0	0	0	0	0	0
october	2012-10-04	1	z1	2775 SW 34 AVE	snailer	2	0	0	0	0	0
october	2012-10-04	1	z1	2779 SW 34 AVE	bucket	0	0	0	0	0	0
october	2012-10-04	1	z1	2779 SW 34 AVE	mechanical 1	2	1	1	1	2	3
october	2012-10-04	1	z1	2779 SW 34 AVE	mechanical 2	0	0	0	0	0	0
october	2012-10-04	1	z1	2779 SW 34 AVE	snailer	0	0	0	0	1	0
october	2012-10-04	1	z1	2780 SW 33 CT	bucket	0	0	0	0	0	0
october	2012-10-04	1	z1	2780 SW 33 CT	mechanical 1	0	0	0	0	0	0
october	2012-10-04	1	z1	2780 SW 33 CT	mechanical 2	0	0	0	0	0	0
october	2012-10-04	1	z1	2780 SW 33 CT	snailer	0	0	0	0	0	0
october	2012-10-04	1	z1	2785 SW 34 AVE	bucket	0	0	0	0	0	0
october	2012-10-04	1	z1	2785 SW 34 AVE	mechanical 1	0	0	0	0	0	0
october	2012-10-04	1	z1	2785 SW 34 AVE	mechanical 2	0	0	0	0	0	0
october	2012-10-04	1	z1	2785 SW 34 AVE	snailer	0	0	0	0	0	0
october	2012-10-04	1	z1	2788 SW 33 CT	bucket	0	0	0	0	0	0
october	2012-10-04	1	z1	2788 SW 33 CT	mechanical 1	0	0	0	0	0	0
october	2012-10-04	1	z1	2788 SW 33 CT	mechanical 2	0	0	0	0	0	0
october	2012-10-04	1	z1	2788 SW 33 CT	snailer	0	0	0	0	0	0
october	2012-10-04	5	z1	6521 BIRD RD	bucket	0	0	0	0	0	0
october	2012-10-04	5	z1	6521 BIRD RD	mechanical 1	8	1	2	0	0	0
october	2012-10-04	5	z1	6521 BIRD RD	mechanical 2	2	1	1	1	0	0
october	2012-10-04	5	z1	6521 BIRD RD	snailer	0	0	4	0	0	0
october	2012-10-04	5	z1	6540 SW 39 TER	bucket	0	0	0	0	0	0
october	2012-10-04	5	z1	6540 SW 39 TER	mechanical 1	1	0	6	3	0	0
october	2012-10-04	5	z1	6540 SW 39 TER	mechanical 2	0	0	3	1	3	1
october	2012-10-04	5	z1	6540 SW 39 TER	snailer	0	0	3	0	0	0
october	2012-10-04	5	z1	6549 BIRD RD	bucket	0	0	0	0	0	0
october	2012-10-04	5	z1	6549 BIRD RD	mechanical 1	1	0	3	3	1	0
october	2012-10-04	5	z1	6549 BIRD RD	mechanical 2	1	0	3	0	0	0
october	2012-10-04	5	z1	6549 BIRD RD	snailer	0	0	0	0	0	0
october	2012-10-04	5	z1	6550 SW 39 TER	bucket	0	0	0	0	0	0
october	2012-10-04	5	z1	6550 SW 39 TER	mechanical 1	0	0	0	0	0	0
october	2012-10-04	5	z1	6550 SW 39 TER	mechanical 2	0	0	1	0	0	0
october	2012-10-04	5	z1	6550 SW 39 TER	snailer	0	0	0	0	0	0
october	2012-10-04	5	z1	6560 SW 39 TER	bucket	0	0	0	0	0	0
october	2012-10-04	5	z1	6560 SW 39 TER	mechanical 1	0	0	2	1	0	0
october	2012-10-04	5	z1	6560 SW 39 TER	mechanical 2	1	0	3	1	3	2
october	2012-10-04	5	z1	6560 SW 39 TER	snailer	0	0	0	0	0	0
october	2012-10-04	5	z1	6568 SW 39 TER	bucket	0	0	2	0	0	0
october	2012-10-04	5	z1	6568 SW 39 TER	mechanical 1	1	0	1	0	0	1
october	2012-10-04	5	z1	6568 SW 39 TER	mechanical 2	0	0	0	0	0	0
october	2012-10-04	5	z1	6568 SW 39 TER	snailer	0	0	0	0	0	0
october	2012-10-13	2	z2	100 NW 48 ST	bucket	0	0	0	0	0	0
october	2012-10-13	2	z2	100 NW 48 ST	mechanical 1	5	0	3	4	0	0
october	2012-10-13	2	z2	100 NW 48 ST	mechanical 2	5	0	4	2	4	2
october	2012-10-13	2	z2	100 NW 48 ST	snailer	1	0	0	0	0	0
october	2012-10-13	2	z1	101 NW 47 TER	bucket	0	0	0	0	0	0
october	2012-10-13	2	z1	101 NW 47 TER	mechanical 1	0	0	0	0	0	0
october	2012-10-13	2	z1	101 NW 47 TER	mechanical 2	0	0	0	0	0	0
october	2012-10-13	2	z1	101 NW 47 TER	snailer	0	0	0	0	0	0
october	2012-10-13	2	z2	101 NW 48 ST	bucket	0	0	0	0	0	0
october	2012-10-13	2	z2	101 NW 48 ST	mechanical 1	0	0	0	0	0	0
october	2012-10-13	2	z2	101 NW 48 ST	mechanical 2	0	0	0	0	0	0
october	2012-10-13	2	z2	101 NW 48 ST	snailer	0	0	0	0	0	0
october	2012-10-13	2	z2	109 NW 48 ST	bucket	0	0	0	0	0	0
october	2012-10-13	2	z2	109 NW 48 ST	mechanical 1	0	0	0	0	0	0
october	2012-10-13	2	z2	109 NW 48 ST	mechanical 2	0	0	0	0	0	0
october	2012-10-13	2	z2	109 NW 48 ST	snailer	0	0	0	0	0	0
october	2012-10-13	2	z2	114 NW 49 ST	bucket	0	0	0	0	0	0
october	2012-10-13	2	z2	114 NW 49 ST	mechanical 1	0	0	0	0	0	0
october	2012-10-13	2	z2	114 NW 49 ST	mechanical 2	0	0	0	0	0	0
october	2012-10-13	2	z2	114 NW 49 ST	snailer	0	0	0	0	0	0
october	2012-10-13	2	z1	119 NW 47 TER	bucket	0	0	0	0	0	0
october	2012-10-13	2	z1	119 NW 47 TER	mechanical 1	0	0	0	0	0	0
october	2012-10-13	2	z1	119 NW 47 TER	mechanical 2	0	0	0	0	0	0
october	2012-10-13	2	z1	119 NW 47 TER	snailer	0	0	0	0	0	0
october	2012-10-13	2	z2	120 NW 48 ST	bucket	0	0	0	0	0	0
october	2012-10-13	2	z2	120 NW 48 ST	mechanical 1	1	0	3	0	0	0
october	2012-10-13	2	z2	120 NW 48 ST	mechanical 2	0	0	1	0	0	0
october	2012-10-13	2	z2	120 NW 48 ST	snailer	0	0	0	0	0	0
october	2012-10-13	2	z2	126 NW 48 ST	bucket	0	0	0	0	0	0
october	2012-10-13	2	z2	126 NW 48 ST	mechanical 1	0	0	0	0	0	0
october	2012-10-13	2	z2	126 NW 48 ST	mechanical 2	0	0	0	0	0	0
october	2012-10-13	2	z2	126 NW 48 ST	snailer	0	0	0	0	0	0
october	2012-10-13	2	z2	133 NW 47 TER	bucket	0	0	0	0	0	0
october	2012-10-13	2	z2	133 NW 47 TER	mechanical 1	0	0	0	0	0	0
october	2012-10-13	2	z2	133 NW 47 TER	mechanical 2	0	0	0	0	0	0
october	2012-10-13	2	z2	133 NW 47 TER	snailer	0	0	0	0	0	0
october	2012-10-13	10	z1	13414 SW 263 TER	bucket	0	0	0	0	0	0
october	2012-10-13	10	z1	13414 SW 263 TER	mechanical 1	4	2	2	3	0	0
october	2012-10-13	10	z1	13414 SW 263 TER	mechanical 2	0	0	0	0	0	0
october	2012-10-13	10	z1	13414 SW 263 TER	snailer	0	0	0	0	0	0
october	2012-10-13	10	z1	13414 SW 263 TER (hedge)	bucket	0	0	0	0	0	0
october	2012-10-13	10	z1	13414 SW 263 TER (hedge)	mechanical 1	1	0	6	1	0	0
october	2012-10-13	10	z1	13414 SW 263 TER (hedge)	mechanical 2	0	0	0	0	0	0
october	2012-10-13	10	z1	13414 SW 263 TER (hedge)	snailer	0	0	0	0	0	0
october	2012-10-13	2	z2	143 NW 47 TER	bucket	0	0	0	0	0	0
october	2012-10-13	2	z2	143 NW 47 TER	mechanical 1	0	0	0	0	0	0
october	2012-10-13	2	z2	143 NW 47 TER	mechanical 2	0	0	0	0	0	0
october	2012-10-13	2	z2	143 NW 47 TER	snailer	0	0	0	0	0	0
october	2012-10-13	4	z1	14327 SW 103 TER	bucket	0	0	0	0	0	0
october	2012-10-13	4	z1	14327 SW 103 TER	mechanical 1	0	0	4	1	0	0
october	2012-10-13	4	z1	14327 SW 103 TER	mechanical 2	0	0	0	0	0	0
october	2012-10-13	4	z1	14327 SW 103 TER	snailer	0	0	0	0	0	0
october	2012-10-13	4	z1	14335 SW 103 TER	bucket	0	0	0	0	0	0
october	2012-10-13	4	z1	14335 SW 103 TER	mechanical 1	0	0	0	0	0	0
october	2012-10-13	4	z1	14335 SW 103 TER	mechanical 2	0	0	0	0	0	0
october	2012-10-13	4	z1	14335 SW 103 TER	snailer	0	0	0	0	0	0
october	2012-10-13	4	z1	14343 SW 103 TER	bucket	0	0	0	0	0	0
october	2012-10-13	4	z1	14343 SW 103 TER	mechanical 1	0	0	0	2	0	0
october	2012-10-13	4	z1	14343 SW 103 TER	mechanical 2	0	0	0	0	0	0
october	2012-10-13	4	z1	14343 SW 103 TER	snailer	0	0	0	0	0	0
october	2012-10-13	4	z1	14356 SW 103 ST	bucket	0	0	1	0	0	0
october	2012-10-13	4	z1	14356 SW 103 ST	mechanical 1	1	0	0	8	0	15
october	2012-10-13	4	z1	14356 SW 103 ST	mechanical 2	0	0	0	0	0	0
october	2012-10-13	4	z1	14356 SW 103 ST	snailer	0	0	0	0	0	0
october	2012-10-13	2	z2	159 NW 47 TER	bucket	0	0	0	0	0	0
october	2012-10-13	2	z2	159 NW 47 TER	mechanical 1	1	0	11	0	1	0
october	2012-10-13	2	z2	159 NW 47 TER	mechanical 2	0	0	0	0	0	0
october	2012-10-13	2	z2	159 NW 47 TER	snailer	0	0	0	0	0	0
october	2012-10-13	2	z1	164 NW 48 ST	bucket	0	0	0	0	0	0
october	2012-10-13	2	z1	164 NW 48 ST	mechanical 1	0	0	0	0	0	0
october	2012-10-13	2	z1	164 NW 48 ST	mechanical 2	0	0	0	0	0	0
october	2012-10-13	2	z1	164 NW 48 ST	snailer	0	0	0	0	0	0
october	2012-10-13	2	z2	171 NW 47 TER	bucket	0	0	0	0	0	0
october	2012-10-13	2	z2	171 NW 47 TER	mechanical 1	0	0	0	0	0	0
october	2012-10-13	2	z2	171 NW 47 TER	mechanical 2	0	0	0	0	0	0
october	2012-10-13	2	z2	171 NW 47 TER	snailer	0	0	0	0	0	0
october	2012-10-13	10	z1	26331 SW 134 CT	bucket	0	0	0	0	0	0
october	2012-10-13	10	z1	26331 SW 134 CT	mechanical 1	0	0	1	0	0	0
october	2012-10-13	10	z1	26331 SW 134 CT	mechanical 2	0	0	0	0	0	0
october	2012-10-13	10	z1	26331 SW 134 CT	snailer	0	0	1	0	0	0
october	2012-10-13	10	z1	26331 SW 134 CT (hedge)	bucket	0	0	0	0	0	0
october	2012-10-13	10	z1	26331 SW 134 CT (hedge)	mechanical 1	0	0	0	0	0	0
october	2012-10-13	10	z1	26331 SW 134 CT (hedge)	mechanical 2	0	0	0	0	0	0
october	2012-10-13	10	z1	26331 SW 134 CT (hedge)	snailer	0	0	0	0	0	0
october	2012-10-13	1	z1	2760 SW 33 CT	bucket	0	0	0	0	0	0
october	2012-10-13	1	z1	2760 SW 33 CT	mechanical 1	0	0	1	0	0	0
october	2012-10-13	1	z1	2760 SW 33 CT	mechanical 2	0	0	1	0	0	0
october	2012-10-13	1	z1	2760 SW 33 CT	snailer	0	0	0	0	0	0
october	2012-10-13	1	z1	2765 SW 34 AVE	bucket	0	0	0	0	0	0
october	2012-10-13	1	z1	2765 SW 34 AVE	mechanical 1	1	0	5	1	3	0
october	2012-10-13	1	z1	2765 SW 34 AVE	mechanical 2	0	1	3	0	0	0
october	2012-10-13	1	z1	2765 SW 34 AVE	snailer	0	0	0	0	0	0
october	2012-10-13	1	z1	2767 SW 34 AVE	bucket	0	0	0	0	0	0
october	2012-10-13	1	z1	2767 SW 34 AVE	mechanical 1	1	0	2	0	0	0
october	2012-10-13	1	z1	2767 SW 34 AVE	mechanical 2	0	0	0	0	0	0
october	2012-10-13	1	z1	2767 SW 34 AVE	snailer	0	0	0	0	0	0
october	2012-10-13	1	z1	2768 SW 33 CT	bucket	0	0	0	0	0	0
october	2012-10-13	1	z1	2768 SW 33 CT	mechanical 1	0	0	0	0	0	0
october	2012-10-13	1	z1	2768 SW 33 CT	mechanical 2	0	0	0	0	0	0
october	2012-10-13	1	z1	2768 SW 33 CT	snailer	0	0	0	0	0	0
october	2012-10-13	1	z1	2772 SW 33 CT	bucket	0	0	0	0	0	0
october	2012-10-13	1	z1	2772 SW 33 CT	mechanical 1	1	0	7	2	0	0
october	2012-10-13	1	z1	2772 SW 33 CT	mechanical 2	2	0	0	0	0	0
october	2012-10-13	1	z1	2772 SW 33 CT	snailer	0	0	1	0	1	0
october	2012-10-13	1	z1	2773 SW 34 AVE	bucket	0	0	0	0	0	0
october	2012-10-13	1	z1	2773 SW 34 AVE	mechanical 1	3	0	0	1	0	0
october	2012-10-13	1	z1	2773 SW 34 AVE	mechanical 2	0	0	3	0	0	0
october	2012-10-13	1	z1	2773 SW 34 AVE	snailer	0	0	0	0	0	0
october	2012-10-13	1	z1	2775 SW 34 AVE	bucket	0	0	0	0	0	0
october	2012-10-13	1	z1	2775 SW 34 AVE	mechanical 1	3	0	1	1	0	0
october	2012-10-13	1	z1	2775 SW 34 AVE	mechanical 2	0	0	3	2	0	0
october	2012-10-13	1	z1	2775 SW 34 AVE	snailer	0	0	0	0	0	0
october	2012-10-13	1	z1	2779 SW 34 AVE	bucket	0	0	0	0	0	0
october	2012-10-13	1	z1	2779 SW 34 AVE	mechanical 1	2	0	1	0	0	0
october	2012-10-13	1	z1	2779 SW 34 AVE	mechanical 2	0	0	0	0	0	0
october	2012-10-13	1	z1	2779 SW 34 AVE	snailer	0	0	0	0	0	0
october	2012-10-13	1	z1	2780 SW 33 CT	bucket	0	0	0	0	0	0
october	2012-10-13	1	z1	2780 SW 33 CT	mechanical 1	0	0	2	0	0	0
october	2012-10-13	1	z1	2780 SW 33 CT	mechanical 2	0	0	0	0	0	0
october	2012-10-13	1	z1	2780 SW 33 CT	snailer	0	0	0	0	0	0
october	2012-10-13	1	z1	2785 SW 34 AVE	bucket	0	0	0	0	0	0
october	2012-10-13	1	z1	2785 SW 34 AVE	mechanical 1	0	0	2	0	0	0
october	2012-10-13	1	z1	2785 SW 34 AVE	mechanical 2	0	0	0	0	0	0
october	2012-10-13	1	z1	2785 SW 34 AVE	snailer	0	0	0	0	0	0
october	2012-10-13	1	z1	2788 SW 33 CT	bucket	0	0	0	0	0	0
october	2012-10-13	1	z1	2788 SW 33 CT	mechanical 1	1	0	0	0	0	1
october	2012-10-13	1	z1	2788 SW 33 CT	mechanical 2	2	0	1	0	0	0
october	2012-10-13	1	z1	2788 SW 33 CT	snailer	0	0	1	0	0	0
october	2012-10-13	5	z1	6521 BIRD RD	bucket	0	0	0	0	0	0
october	2012-10-13	5	z1	6521 BIRD RD	mechanical 1	0	0	4	2	0	0
october	2012-10-13	5	z1	6521 BIRD RD	mechanical 2	1	0	1	1	1	0
october	2012-10-13	5	z1	6521 BIRD RD	snailer	0	0	0	0	0	0
october	2012-10-13	5	z1	6540 SW 39 TER	bucket	0	0	0	0	0	0
october	2012-10-13	5	z1	6540 SW 39 TER	mechanical 1	0	0	6	2	0	2
october	2012-10-13	5	z1	6540 SW 39 TER	mechanical 2	0	0	0	0	0	2
october	2012-10-13	5	z1	6540 SW 39 TER	snailer	0	0	1	0	1	0
october	2012-10-13	5	z1	6549 BIRD RD	bucket	0	0	0	0	0	0
october	2012-10-13	5	z1	6549 BIRD RD	mechanical 1	0	0	1	2	0	0
october	2012-10-13	5	z1	6549 BIRD RD	mechanical 2	0	0	1	0	0	0
october	2012-10-13	5	z1	6549 BIRD RD	snailer	0	0	0	0	0	0
october	2012-10-13	5	z1	6550 SW 39 TER	bucket	0	0	0	0	0	0
october	2012-10-13	5	z1	6550 SW 39 TER	mechanical 1	0	0	0	1	0	0
october	2012-10-13	5	z1	6550 SW 39 TER	mechanical 2	0	0	0	0	0	0
october	2012-10-13	5	z1	6550 SW 39 TER	snailer	0	0	0	0	0	0
october	2012-10-13	5	z1	6560 SW 39 TER	bucket	0	0	0	0	0	0
october	2012-10-13	5	z1	6560 SW 39 TER	mechanical 1	0	0	2	0	0	0
october	2012-10-13	5	z1	6560 SW 39 TER	mechanical 2	0	0	1	1	0	1
october	2012-10-13	5	z1	6560 SW 39 TER	snailer	0	0	0	0	0	0
october	2012-10-13	5	z1	6568 SW 39 TER	bucket	0	0	0	0	0	0
october	2012-10-13	5	z1	6568 SW 39 TER	mechanical 1	0	0	1	1	0	3
october	2012-10-13	5	z1	6568 SW 39 TER	mechanical 2	0	0	1	2	2	1
october	2012-10-13	5	z1	6568 SW 39 TER	snailer	0	0	0	0	0	0
october	2012-10-16	2	z2	100 NW 48 ST	bucket	0	0	0	0	0	0
october	2012-10-16	2	z2	100 NW 48 ST	mechanical 1	2	0	2	0	0	0
october	2012-10-16	2	z2	100 NW 48 ST	mechanical 2	0	0	0	0	0	0
october	2012-10-16	2	z2	100 NW 48 ST	snailer	0	0	0	0	0	0
october	2012-10-16	2	z1	101 NW 47 TER	bucket	0	0	0	0	0	0
october	2012-10-16	2	z1	101 NW 47 TER	mechanical 1	1	2	0	0	0	0
october	2012-10-16	2	z1	101 NW 47 TER	mechanical 2	0	0	0	0	0	0
october	2012-10-16	2	z1	101 NW 47 TER	snailer	0	0	0	0	0	0
october	2012-10-16	2	z2	101 NW 48 ST	bucket	0	0	0	0	0	0
october	2012-10-16	2	z2	101 NW 48 ST	mechanical 1	0	1	4	0	5	0
october	2012-10-16	2	z2	101 NW 48 ST	mechanical 2	0	0	0	0	0	0
october	2012-10-16	2	z2	101 NW 48 ST	snailer	0	0	0	0	0	0
october	2012-10-16	2	z2	109 NW 48 ST	bucket	0	0	0	0	0	0
october	2012-10-16	2	z2	109 NW 48 ST	mechanical 1	0	0	2	0	0	0
october	2012-10-16	2	z2	109 NW 48 ST	mechanical 2	0	0	0	0	0	0
october	2012-10-16	2	z2	109 NW 48 ST	snailer	0	0	0	0	0	0
october	2012-10-16	2	z2	114 NW 49 ST	bucket	0	0	0	0	0	0
october	2012-10-16	2	z2	114 NW 49 ST	mechanical 1	1	0	1	1	0	0
october	2012-10-16	2	z2	114 NW 49 ST	mechanical 2	0	1	0	1	0	0
october	2012-10-16	2	z2	114 NW 49 ST	snailer	0	0	0	0	0	0
october	2012-10-16	2	z1	119 NW 47 TER	bucket	0	0	1	0	0	0
october	2012-10-16	2	z1	119 NW 47 TER	mechanical 1	2	0	5	0	3	0
october	2012-10-16	2	z1	119 NW 47 TER	mechanical 2	0	0	0	0	0	0
october	2012-10-16	2	z1	119 NW 47 TER	snailer	0	0	0	0	0	0
october	2012-10-16	2	z2	120 NW 48 ST	bucket	0	0	0	0	0	0
october	2012-10-16	2	z2	120 NW 48 ST	mechanical 1	0	0	2	0	1	0
october	2012-10-16	2	z2	120 NW 48 ST	mechanical 2	0	0	0	0	0	0
october	2012-10-16	2	z2	120 NW 48 ST	snailer	0	0	0	0	0	0
october	2012-10-16	2	z2	126 NW 48 ST	bucket	0	0	0	0	0	0
october	2012-10-16	2	z2	126 NW 48 ST	mechanical 1	2	0	0	0	0	0
october	2012-10-16	2	z2	126 NW 48 ST	mechanical 2	0	0	0	0	0	0
october	2012-10-16	2	z2	126 NW 48 ST	snailer	0	0	0	0	0	0
october	2012-10-16	2	z2	133 NW 47 TER	bucket	0	0	0	0	0	0
october	2012-10-16	2	z2	133 NW 47 TER	mechanical 1	0	0	0	0	0	0
october	2012-10-16	2	z2	133 NW 47 TER	mechanical 2	0	0	0	0	0	0
october	2012-10-16	2	z2	133 NW 47 TER	snailer	0	0	0	0	0	0
october	2012-10-16	10	z1	13414 SW 263 TER	bucket	0	0	0	0	0	0
october	2012-10-16	10	z1	13414 SW 263 TER	mechanical 1	0	0	0	0	0	0
october	2012-10-16	10	z1	13414 SW 263 TER	mechanical 2	0	0	0	0	0	0
october	2012-10-16	10	z1	13414 SW 263 TER	snailer	0	0	0	0	0	0
october	2012-10-16	10	z1	13414 SW 263 TER (hedge)	bucket	1	0	3	0	0	0
october	2012-10-16	10	z1	13414 SW 263 TER (hedge)	mechanical 1	2	0	2	2	0	0
october	2012-10-16	10	z1	13414 SW 263 TER (hedge)	mechanical 2	0	0	0	0	0	0
october	2012-10-16	10	z1	13414 SW 263 TER (hedge)	snailer	0	0	0	0	0	0
october	2012-10-16	2	z2	143 NW 47 TER	bucket	0	0	0	0	0	0
october	2012-10-16	2	z2	143 NW 47 TER	mechanical 1	4	0	2	2	1	4
october	2012-10-16	2	z2	143 NW 47 TER	mechanical 2	0	0	0	0	0	0
october	2012-10-16	2	z2	143 NW 47 TER	snailer	0	0	0	0	0	0
october	2012-10-16	4	z1	14327 SW 103 TER	bucket	0	0	0	0	0	0
october	2012-10-16	4	z1	14327 SW 103 TER	mechanical 1	0	0	1	1	0	0
october	2012-10-16	4	z1	14327 SW 103 TER	mechanical 2	0	0	0	0	0	0
october	2012-10-16	4	z1	14327 SW 103 TER	snailer	0	0	0	0	0	0
october	2012-10-16	4	z1	14335 SW 103 TER	bucket	0	0	0	0	0	0
october	2012-10-16	4	z1	14335 SW 103 TER	mechanical 1	0	0	0	0	0	0
october	2012-10-16	4	z1	14335 SW 103 TER	mechanical 2	0	0	0	0	0	0
october	2012-10-16	4	z1	14335 SW 103 TER	snailer	0	0	0	0	0	0
october	2012-10-16	4	z1	14343 SW 103 TER	bucket	0	0	0	0	0	0
october	2012-10-16	4	z1	14343 SW 103 TER	mechanical 1	0	0	7	1	2	1
october	2012-10-16	4	z1	14343 SW 103 TER	mechanical 2	0	0	0	0	0	0
october	2012-10-16	4	z1	14343 SW 103 TER	snailer	0	0	0	0	0	0
october	2012-10-16	4	z1	14356 SW 103 ST	bucket	0	0	0	0	0	0
october	2012-10-16	4	z1	14356 SW 103 ST	mechanical 1	0	0	2	1	0	7
october	2012-10-16	4	z1	14356 SW 103 ST	mechanical 2	0	0	0	0	0	0
october	2012-10-16	4	z1	14356 SW 103 ST	snailer	0	0	0	0	0	0
october	2012-10-16	2	z2	159 NW 47 TER	bucket	0	0	0	0	0	0
october	2012-10-16	2	z2	159 NW 47 TER	mechanical 1	0	0	0	0	0	0
october	2012-10-16	2	z2	159 NW 47 TER	mechanical 2	0	0	0	0	0	0
october	2012-10-16	2	z2	159 NW 47 TER	snailer	0	0	0	0	0	0
october	2012-10-16	2	z1	164 NW 48 ST	bucket	0	0	0	0	0	0
october	2012-10-16	2	z1	164 NW 48 ST	mechanical 1	0	0	0	0	0	0
october	2012-10-16	2	z1	164 NW 48 ST	mechanical 2	0	0	0	0	0	0
october	2012-10-16	2	z1	164 NW 48 ST	snailer	0	0	0	0	0	0
october	2012-10-16	2	z2	171 NW 47 TER	bucket	0	0	0	0	0	0
october	2012-10-16	2	z2	171 NW 47 TER	mechanical 1	5	0	14	2	0	1
october	2012-10-16	2	z2	171 NW 47 TER	mechanical 2	0	0	0	0	0	0
october	2012-10-16	2	z2	171 NW 47 TER	snailer	0	0	0	0	0	0
october	2012-10-16	10	z1	26331 SW 134 CT	bucket	0	0	0	0	0	0
october	2012-10-16	10	z1	26331 SW 134 CT	mechanical 1	0	0	0	0	0	0
october	2012-10-16	10	z1	26331 SW 134 CT	mechanical 2	0	0	0	0	0	0
october	2012-10-16	10	z1	26331 SW 134 CT	snailer	0	0	0	0	0	0
october	2012-10-16	10	z1	26331 SW 134 CT (hedge)	bucket	0	0	0	0	0	0
october	2012-10-16	10	z1	26331 SW 134 CT (hedge)	mechanical 1	8	1	5	9	0	0
october	2012-10-16	10	z1	26331 SW 134 CT (hedge)	mechanical 2	0	0	0	0	0	0
october	2012-10-16	10	z1	26331 SW 134 CT (hedge)	snailer	0	0	0	0	0	0
october	2012-10-16	1	z1	2760 SW 33 CT	bucket	0	0	0	0	0	0
october	2012-10-16	1	z1	2760 SW 33 CT	mechanical 1	2	0	0	0	0	0
october	2012-10-16	1	z1	2760 SW 33 CT	mechanical 2	3	0	0	1	0	0
october	2012-10-16	1	z1	2760 SW 33 CT	snailer	0	0	0	0	0	0
october	2012-10-16	1	z1	2765 SW 34 AVE	bucket	0	0	0	0	0	0
october	2012-10-16	1	z1	2765 SW 34 AVE	mechanical 1	8	0	13	1	0	1
october	2012-10-16	1	z1	2765 SW 34 AVE	mechanical 2	2	0	4	2	1	0
october	2012-10-16	1	z1	2765 SW 34 AVE	snailer	0	0	0	0	0	0
october	2012-10-16	1	z1	2767 SW 34 AVE	bucket	0	0	1	0	0	0
october	2012-10-16	1	z1	2767 SW 34 AVE	mechanical 1	2	0	2	1	0	0
october	2012-10-16	1	z1	2767 SW 34 AVE	mechanical 2	0	0	0	0	0	0
october	2012-10-16	1	z1	2767 SW 34 AVE	snailer	0	0	0	0	0	0
october	2012-10-16	1	z1	2768 SW 33 CT	bucket	0	0	0	0	0	0
october	2012-10-16	1	z1	2768 SW 33 CT	mechanical 1	2	0	0	0	0	0
october	2012-10-16	1	z1	2768 SW 33 CT	mechanical 2	0	0	0	0	0	0
october	2012-10-16	1	z1	2768 SW 33 CT	snailer	0	0	0	0	0	0
october	2012-10-16	1	z1	2772 SW 33 CT	bucket	0	0	0	0	0	0
october	2012-10-16	1	z1	2772 SW 33 CT	mechanical 1	1	0	1	0	0	0
october	2012-10-16	1	z1	2772 SW 33 CT	mechanical 2	0	0	0	0	0	0
october	2012-10-16	1	z1	2772 SW 33 CT	snailer	0	0	0	0	0	0
october	2012-10-16	1	z1	2773 SW 34 AVE	bucket	0	0	0	0	0	0
october	2012-10-16	1	z1	2773 SW 34 AVE	mechanical 1	2	0	0	0	0	0
october	2012-10-16	1	z1	2773 SW 34 AVE	mechanical 2	0	0	0	1	0	0
october	2012-10-16	1	z1	2773 SW 34 AVE	snailer	0	0	0	0	0	0
october	2012-10-16	1	z1	2775 SW 34 AVE	bucket	0	0	0	0	0	0
october	2012-10-16	1	z1	2775 SW 34 AVE	mechanical 1	0	0	0	0	0	0
october	2012-10-16	1	z1	2775 SW 34 AVE	mechanical 2	0	0	0	1	0	1
october	2012-10-16	1	z1	2775 SW 34 AVE	snailer	0	0	0	0	0	0
october	2012-10-16	1	z1	2779 SW 34 AVE	bucket	0	0	0	0	0	0
october	2012-10-16	1	z1	2779 SW 34 AVE	mechanical 1	0	0	0	0	0	0
october	2012-10-16	1	z1	2779 SW 34 AVE	mechanical 2	0	0	0	0	0	0
october	2012-10-16	1	z1	2779 SW 34 AVE	snailer	0	0	0	0	0	0
october	2012-10-16	1	z1	2780 SW 33 CT	bucket	0	0	0	0	0	0
october	2012-10-16	1	z1	2780 SW 33 CT	mechanical 1	0	0	0	0	0	0
october	2012-10-16	1	z1	2780 SW 33 CT	mechanical 2	0	0	0	0	0	0
october	2012-10-16	1	z1	2780 SW 33 CT	snailer	0	0	0	0	0	0
october	2012-10-16	1	z1	2785 SW 34 AVE	bucket	0	0	0	0	0	0
october	2012-10-16	1	z1	2785 SW 34 AVE	mechanical 1	0	2	0	0	0	0
october	2012-10-16	1	z1	2785 SW 34 AVE	mechanical 2	0	0	1	0	0	3
october	2012-10-16	1	z1	2785 SW 34 AVE	snailer	0	0	0	0	0	0
october	2012-10-16	1	z1	2788 SW 33 CT	bucket	0	0	1	0	0	0
october	2012-10-16	1	z1	2788 SW 33 CT	mechanical 1	0	0	0	0	0	0
october	2012-10-16	1	z1	2788 SW 33 CT	mechanical 2	2	0	1	0	0	0
october	2012-10-16	1	z1	2788 SW 33 CT	snailer	1	0	0	0	1	0
october	2012-10-16	5	z1	6521 BIRD RD	bucket	0	0	0	0	0	0
october	2012-10-16	5	z1	6521 BIRD RD	mechanical 1	3	0	0	0	0	0
october	2012-10-16	5	z1	6521 BIRD RD	mechanical 2	2	0	1	1	0	1
october	2012-10-16	5	z1	6521 BIRD RD	snailer	0	0	0	0	0	0
october	2012-10-16	5	z1	6540 SW 39 TER	bucket	0	0	0	0	0	0
october	2012-10-16	5	z1	6540 SW 39 TER	mechanical 1	0	0	2	0	0	0
october	2012-10-16	5	z1	6540 SW 39 TER	mechanical 2	0	0	1	2	0	1
october	2012-10-16	5	z1	6540 SW 39 TER	snailer	0	0	0	0	0	0
october	2012-10-16	5	z1	6549 BIRD RD	bucket	0	0	0	0	0	0
october	2012-10-16	5	z1	6549 BIRD RD	mechanical 1	0	0	1	1	0	0
october	2012-10-16	5	z1	6549 BIRD RD	mechanical 2	0	0	1	0	0	0
october	2012-10-16	5	z1	6549 BIRD RD	snailer	0	0	0	0	0	0
october	2012-10-16	5	z1	6550 SW 39 TER	bucket	0	0	0	0	0	0
october	2012-10-16	5	z1	6550 SW 39 TER	mechanical 1	0	0	1	0	0	0
october	2012-10-16	5	z1	6550 SW 39 TER	mechanical 2	0	0	0	1	0	0
october	2012-10-16	5	z1	6550 SW 39 TER	snailer	0	0	0	0	0	0
october	2012-10-16	5	z1	6560 SW 39 TER	bucket	0	0	0	0	0	0
october	2012-10-16	5	z1	6560 SW 39 TER	mechanical 1	0	0	1	1	0	0
october	2012-10-16	5	z1	6560 SW 39 TER	mechanical 2	0	0	2	0	0	0
october	2012-10-16	5	z1	6560 SW 39 TER	snailer	0	0	0	0	0	0
october	2012-10-16	5	z1	6568 SW 39 TER	bucket	0	0	0	0	0	0
october	2012-10-16	5	z1	6568 SW 39 TER	mechanical 1	0	0	0	1	0	0
october	2012-10-16	5	z1	6568 SW 39 TER	mechanical 2	0	1	0	1	0	0
october	2012-10-16	5	z1	6568 SW 39 TER	snailer	0	0	0	0	0	0
october	2012-10-18	2	z2	100 NW 48 ST	bucket	0	0	0	0	0	0
october	2012-10-18	2	z2	100 NW 48 ST	mechanical 1	2	0	3	1	0	0
october	2012-10-18	2	z2	100 NW 48 ST	mechanical 2	0	0	0	0	0	0
october	2012-10-18	2	z2	100 NW 48 ST	snailer	2	0	1	0	0	0
october	2012-10-18	2	z2	101 NW 47 TER	bucket	0	0	0	0	0	0
october	2012-10-18	2	z2	101 NW 47 TER	mechanical 1	0	0	0	0	0	0
october	2012-10-18	2	z2	101 NW 47 TER	mechanical 2	0	0	0	0	0	0
october	2012-10-18	2	z2	101 NW 47 TER	snailer	0	0	0	0	0	0
october	2012-10-18	2	z2	101 NW 48 ST	bucket	0	0	0	0	0	0
october	2012-10-18	2	z2	101 NW 48 ST	mechanical 1	0	0	2	0	0	0
october	2012-10-18	2	z2	101 NW 48 ST	mechanical 2	0	0	2	0	0	0
october	2012-10-18	2	z2	101 NW 48 ST	snailer	0	0	0	0	0	0
october	2012-10-18	2	z2	109 NW 48 ST	bucket	0	0	0	0	0	0
october	2012-10-18	2	z2	109 NW 48 ST	mechanical 1	7	1	3	1	0	0
october	2012-10-18	2	z2	109 NW 48 ST	mechanical 2	0	0	0	0	0	0
october	2012-10-18	2	z2	109 NW 48 ST	snailer	0	0	0	0	0	0
october	2012-10-18	2	z2	114 NW 49 ST	bucket	0	0	0	0	0	0
october	2012-10-18	2	z2	114 NW 49 ST	mechanical 1	1	0	0	0	0	0
october	2012-10-18	2	z2	114 NW 49 ST	mechanical 2	0	0	0	0	0	0
october	2012-10-18	2	z2	114 NW 49 ST	snailer	0	0	0	0	0	0
october	2012-10-18	2	z1	119 NW 47 TER	bucket	0	0	0	0	0	0
october	2012-10-18	2	z1	119 NW 47 TER	mechanical 1	0	1	1	1	0	0
october	2012-10-18	2	z1	119 NW 47 TER	mechanical 2	0	0	0	0	0	0
october	2012-10-18	2	z1	119 NW 47 TER	snailer	0	0	1	0	0	0
october	2012-10-18	2	z2	120 NW 48 ST	bucket	0	0	0	0	0	0
october	2012-10-18	2	z2	120 NW 48 ST	mechanical 1	1	0	7	0	2	2
october	2012-10-18	2	z2	120 NW 48 ST	mechanical 2	0	0	2	0	1	0
october	2012-10-18	2	z2	120 NW 48 ST	snailer	0	0	0	0	0	0
october	2012-10-18	2	z2	126 NW 48 ST	bucket	0	0	0	0	0	0
october	2012-10-18	2	z2	126 NW 48 ST	mechanical 1	0	0	1	0	0	0
october	2012-10-18	2	z2	126 NW 48 ST	mechanical 2	0	0	0	0	0	0
october	2012-10-18	2	z2	126 NW 48 ST	snailer	0	0	0	0	0	0
october	2012-10-18	2	z2	133 NW 47 TER	bucket	0	0	0	0	0	0
october	2012-10-18	2	z2	133 NW 47 TER	mechanical 1	0	0	0	0	0	0
october	2012-10-18	2	z2	133 NW 47 TER	mechanical 2	0	0	0	0	0	0
october	2012-10-18	2	z2	133 NW 47 TER	snailer	0	0	0	0	0	0
october	2012-10-18	10	z1	13414 SW 263 TER	bucket	0	0	0	0	0	0
october	2012-10-18	10	z1	13414 SW 263 TER	mechanical 1	0	0	0	0	0	0
october	2012-10-18	10	z1	13414 SW 263 TER	mechanical 2	0	0	0	0	0	0
october	2012-10-18	10	z1	13414 SW 263 TER	snailer	0	0	0	0	0	0
october	2012-10-18	10	z1	13414 SW 263 TER (hedge)	bucket	0	0	1	0	0	0
october	2012-10-18	10	z1	13414 SW 263 TER (hedge)	mechanical 1	2	0	1	0	1	0
october	2012-10-18	10	z1	13414 SW 263 TER (hedge)	mechanical 2	0	0	0	0	0	0
october	2012-10-18	10	z1	13414 SW 263 TER (hedge)	snailer	0	0	0	0	0	0
october	2012-10-18	2	z2	143 NW 47 TER	bucket	0	0	0	0	0	0
october	2012-10-18	2	z2	143 NW 47 TER	mechanical 1	0	1	1	0	8	12
october	2012-10-18	2	z2	143 NW 47 TER	mechanical 2	0	0	0	0	0	0
october	2012-10-18	2	z2	143 NW 47 TER	snailer	0	0	0	0	0	0
october	2012-10-18	4	z1	14327 SW 103 TER	bucket	0	0	0	0	0	0
october	2012-10-18	4	z1	14327 SW 103 TER	mechanical 1	0	0	0	0	0	0
october	2012-10-18	4	z1	14327 SW 103 TER	mechanical 2	1	0	4	2	0	0
october	2012-10-18	4	z1	14327 SW 103 TER	snailer	0	0	0	0	0	0
october	2012-10-18	4	z1	14335 SW 103 TER	bucket	0	0	0	0	0	0
october	2012-10-18	4	z1	14335 SW 103 TER	mechanical 1	1	0	2	0	0	0
october	2012-10-18	4	z1	14335 SW 103 TER	mechanical 2	0	0	0	0	0	0
october	2012-10-18	4	z1	14335 SW 103 TER	snailer	0	0	0	0	0	0
october	2012-10-18	4	z1	14343 SW 103 TER	bucket	1	0	2	0	0	0
october	2012-10-18	4	z1	14343 SW 103 TER	mechanical 1	0	0	0	0	0	0
october	2012-10-18	4	z1	14343 SW 103 TER	mechanical 2	0	0	0	0	0	0
october	2012-10-18	4	z1	14343 SW 103 TER	snailer	0	0	0	0	0	0
october	2012-10-18	4	z1	14356 SW 103 ST	bucket	0	0	0	0	0	0
october	2012-10-18	4	z1	14356 SW 103 ST	mechanical 1	0	0	0	0	0	0
october	2012-10-18	4	z1	14356 SW 103 ST	mechanical 2	0	0	0	0	0	0
october	2012-10-18	4	z1	14356 SW 103 ST	snailer	0	0	0	0	0	0
october	2012-10-18	2	z2	159 NW 47 TER	bucket	0	0	0	0	0	0
october	2012-10-18	2	z2	159 NW 47 TER	mechanical 1	0	0	0	0	0	0
october	2012-10-18	2	z2	159 NW 47 TER	mechanical 2	0	0	0	0	0	0
october	2012-10-18	2	z2	159 NW 47 TER	snailer	0	0	0	0	0	0
october	2012-10-18	2	z1	164 NW 48 ST	bucket	0	0	0	0	0	0
october	2012-10-18	2	z1	164 NW 48 ST	mechanical 1	0	0	0	0	0	0
october	2012-10-18	2	z1	164 NW 48 ST	mechanical 2	0	0	0	0	0	0
october	2012-10-18	2	z1	164 NW 48 ST	snailer	0	0	0	0	0	0
october	2012-10-18	2	z2	171 NW 47 TER	bucket	0	0	0	0	0	0
october	2012-10-18	2	z2	171 NW 47 TER	mechanical 1	1	0	0	0	0	0
october	2012-10-18	2	z2	171 NW 47 TER	mechanical 2	0	0	0	0	0	0
october	2012-10-18	2	z2	171 NW 47 TER	snailer	0	0	0	0	0	0
october	2012-10-18	10	z1	26331 SW 134 CT	bucket	0	0	0	0	0	0
october	2012-10-18	10	z1	26331 SW 134 CT	mechanical 1	8	0	0	0	0	0
october	2012-10-18	10	z1	26331 SW 134 CT	mechanical 2	0	0	0	0	0	0
october	2012-10-18	10	z1	26331 SW 134 CT	snailer	0	0	0	0	0	0
october	2012-10-18	10	z1	26331 SW 134 CT (hedge)	bucket	0	0	0	0	0	0
october	2012-10-18	10	z1	26331 SW 134 CT (hedge)	mechanical 1	1	0	0	0	0	0
october	2012-10-18	10	z1	26331 SW 134 CT (hedge)	mechanical 2	0	0	0	0	0	0
october	2012-10-18	10	z1	26331 SW 134 CT (hedge)	snailer	0	0	0	0	0	0
october	2012-10-18	1	z1	2760 SW 33 CT	bucket	0	0	0	0	0	0
october	2012-10-18	1	z1	2760 SW 33 CT	mechanical 1	0	0	0	0	0	0
october	2012-10-18	1	z1	2760 SW 33 CT	mechanical 2	0	0	0	0	0	0
october	2012-10-18	1	z1	2760 SW 33 CT	snailer	0	0	0	0	0	0
october	2012-10-18	1	z1	2765 SW 34 AVE	bucket	0	0	0	0	0	0
october	2012-10-18	1	z1	2765 SW 34 AVE	mechanical 1	1	0	7	0	0	0
october	2012-10-18	1	z1	2765 SW 34 AVE	mechanical 2	0	0	0	0	0	0
october	2012-10-18	1	z1	2765 SW 34 AVE	snailer	1	0	0	0	0	0
october	2012-10-18	1	z1	2767 SW 34 AVE	bucket	0	0	0	0	0	0
october	2012-10-18	1	z1	2767 SW 34 AVE	mechanical 1	0	0	0	0	0	0
october	2012-10-18	1	z1	2767 SW 34 AVE	mechanical 2	0	0	0	0	0	0
october	2012-10-18	1	z1	2767 SW 34 AVE	snailer	0	0	1	0	0	0
october	2012-10-18	1	z1	2768 SW 33 CT	bucket	0	0	0	0	0	0
october	2012-10-18	1	z1	2768 SW 33 CT	mechanical 1	3	0	0	0	0	0
october	2012-10-18	1	z1	2768 SW 33 CT	mechanical 2	0	0	0	0	0	0
october	2012-10-18	1	z1	2768 SW 33 CT	snailer	0	0	0	0	0	0
october	2012-10-18	1	z1	2772 SW 33 CT	bucket	0	0	0	0	0	0
october	2012-10-18	1	z1	2772 SW 33 CT	mechanical 1	2	0	0	0	0	0
october	2012-10-18	1	z1	2772 SW 33 CT	mechanical 2	0	0	0	0	0	0
october	2012-10-18	1	z1	2772 SW 33 CT	snailer	0	0	0	0	0	0
october	2012-10-18	1	z1	2773 SW 34 AVE	bucket	0	0	0	0	0	0
october	2012-10-18	1	z1	2773 SW 34 AVE	mechanical 1	0	0	0	0	0	0
october	2012-10-18	1	z1	2773 SW 34 AVE	mechanical 2	0	0	0	0	0	0
october	2012-10-18	1	z1	2773 SW 34 AVE	snailer	0	0	0	0	0	0
october	2012-10-18	1	z1	2775 SW 34 AVE	bucket	0	0	0	0	0	0
october	2012-10-18	1	z1	2775 SW 34 AVE	mechanical 1	0	0	1	2	0	0
october	2012-10-18	1	z1	2775 SW 34 AVE	mechanical 2	0	0	0	0	0	0
october	2012-10-18	1	z1	2775 SW 34 AVE	snailer	0	0	0	0	0	0
october	2012-10-18	1	z1	2779 SW 34 AVE	bucket	0	0	0	0	0	0
october	2012-10-18	1	z1	2779 SW 34 AVE	mechanical 1	3	0	2	0	0	0
october	2012-10-18	1	z1	2779 SW 34 AVE	mechanical 2	0	0	0	0	0	0
october	2012-10-18	1	z1	2779 SW 34 AVE	snailer	0	0	0	0	0	0
october	2012-10-18	1	z1	2780 SW 33 CT	bucket	0	0	0	0	0	0
october	2012-10-18	1	z1	2780 SW 33 CT	mechanical 1	0	0	0	0	0	0
october	2012-10-18	1	z1	2780 SW 33 CT	mechanical 2	0	0	0	0	0	0
october	2012-10-18	1	z1	2780 SW 33 CT	snailer	0	0	0	0	0	0
october	2012-10-18	1	z1	2785 SW 34 AVE	bucket	0	0	0	0	0	0
october	2012-10-18	1	z1	2785 SW 34 AVE	mechanical 1	2	0	1	0	0	0
october	2012-10-18	1	z1	2785 SW 34 AVE	mechanical 2	0	0	0	0	0	0
october	2012-10-18	1	z1	2785 SW 34 AVE	snailer	0	0	0	0	0	0
october	2012-10-18	1	z1	2788 SW 33 CT	bucket	0	0	0	0	0	0
october	2012-10-18	1	z1	2788 SW 33 CT	mechanical 1	0	0	0	0	0	0
october	2012-10-18	1	z1	2788 SW 33 CT	mechanical 2	0	0	0	0	0	0
october	2012-10-18	1	z1	2788 SW 33 CT	snailer	0	0	0	0	0	0
october	2012-10-18	5	z1	6521 BIRD RD	bucket	0	0	3	0	0	0
october	2012-10-18	5	z1	6521 BIRD RD	mechanical 1	0	0	8	3	0	1
october	2012-10-18	5	z1	6521 BIRD RD	mechanical 2	2	0	3	0	0	0
october	2012-10-18	5	z1	6521 BIRD RD	snailer	0	0	0	0	0	0
october	2012-10-18	5	z1	6540 SW 39 TER	bucket	0	0	0	0	0	0
october	2012-10-18	5	z1	6540 SW 39 TER	mechanical 1	0	0	2	1	0	0
october	2012-10-18	5	z1	6540 SW 39 TER	mechanical 2	0	0	3	2	0	0
october	2012-10-18	5	z1	6540 SW 39 TER	snailer	0	0	0	0	0	0
october	2012-10-18	5	z1	6549 BIRD RD	bucket	0	0	0	0	0	0
october	2012-10-18	5	z1	6549 BIRD RD	mechanical 1	1	0	1	2	0	0
october	2012-10-18	5	z1	6549 BIRD RD	mechanical 2	0	1	0	3	0	0
october	2012-10-18	5	z1	6549 BIRD RD	snailer	0	0	0	0	0	0
october	2012-10-18	5	z1	6550 SW 39 TER	bucket	0	0	0	0	0	0
october	2012-10-18	5	z1	6550 SW 39 TER	mechanical 1	0	0	0	1	0	0
october	2012-10-18	5	z1	6550 SW 39 TER	mechanical 2	0	0	0	0	0	0
october	2012-10-18	5	z1	6550 SW 39 TER	snailer	0	0	0	0	0	0
october	2012-10-18	5	z1	6560 SW 39 TER	bucket	0	0	0	0	0	0
october	2012-10-18	5	z1	6560 SW 39 TER	mechanical 1	0	0	9	2	2	2
october	2012-10-18	5	z1	6560 SW 39 TER	mechanical 2	0	0	1	1	0	3
october	2012-10-18	5	z1	6560 SW 39 TER	snailer	0	0	0	0	1	0
october	2012-10-18	5	z1	6568 SW 39 TER	bucket	0	0	0	0	0	0
october	2012-10-18	5	z1	6568 SW 39 TER	mechanical 1	0	0	2	0	0	0
october	2012-10-18	5	z1	6568 SW 39 TER	mechanical 2	0	0	0	2	0	0
october	2012-10-18	5	z1	6568 SW 39 TER	snailer	0	0	0	0	0	0
october	2012-10-19	2	z2	100 NW 48 ST	bucket	0	0	0	0	0	0
october	2012-10-19	2	z2	100 NW 48 ST	mechanical 1	0	0	0	0	0	0
october	2012-10-19	2	z2	100 NW 48 ST	mechanical 2	0	0	0	0	0	0
october	2012-10-19	2	z2	100 NW 48 ST	snailer	0	0	0	0	0	0
october	2012-10-19	2	z1	101 NW 47 TER	bucket	0	0	0	0	0	0
october	2012-10-19	2	z1	101 NW 47 TER	mechanical 1	0	0	0	0	0	0
october	2012-10-19	2	z1	101 NW 47 TER	mechanical 2	0	0	0	0	0	0
october	2012-10-19	2	z1	101 NW 47 TER	snailer	0	0	0	0	0	0
october	2012-10-19	2	z2	101 NW 48 ST	bucket	0	0	0	0	0	0
october	2012-10-19	2	z2	101 NW 48 ST	mechanical 1	0	0	0	0	0	0
october	2012-10-19	2	z2	101 NW 48 ST	mechanical 2	0	0	0	0	0	0
october	2012-10-19	2	z2	101 NW 48 ST	snailer	0	0	0	0	0	0
october	2012-10-19	2	z2	109 NW 48 ST	bucket	0	0	0	0	0	0
october	2012-10-19	2	z2	109 NW 48 ST	mechanical 1	0	0	0	0	0	0
october	2012-10-19	2	z2	109 NW 48 ST	mechanical 2	0	0	0	0	0	0
october	2012-10-19	2	z2	109 NW 48 ST	snailer	0	0	0	0	0	0
october	2012-10-19	2	z2	114 NW 49 ST	bucket	0	0	0	0	0	0
october	2012-10-19	2	z2	114 NW 49 ST	mechanical 1	0	0	0	0	0	0
october	2012-10-19	2	z2	114 NW 49 ST	mechanical 2	0	0	0	0	0	0
october	2012-10-19	2	z2	114 NW 49 ST	snailer	0	0	0	0	0	0
october	2012-10-19	2	z1	119 NW 47 TER	bucket	0	0	0	0	0	0
october	2012-10-19	2	z1	119 NW 47 TER	mechanical 1	0	0	0	0	0	0
october	2012-10-19	2	z1	119 NW 47 TER	mechanical 2	0	0	0	0	0	0
october	2012-10-19	2	z1	119 NW 47 TER	snailer	0	0	0	0	0	0
october	2012-10-19	2	z2	120 NW 48 ST	bucket	0	0	0	0	0	0
october	2012-10-19	2	z2	120 NW 48 ST	mechanical 1	0	0	0	0	0	0
october	2012-10-19	2	z2	120 NW 48 ST	mechanical 2	0	0	0	0	0	0
october	2012-10-19	2	z2	120 NW 48 ST	snailer	0	0	0	0	0	0
october	2012-10-19	2	z2	126 NW 48 ST	bucket	0	0	0	0	0	0
october	2012-10-19	2	z2	126 NW 48 ST	mechanical 1	0	0	0	0	0	0
october	2012-10-19	2	z2	126 NW 48 ST	mechanical 2	0	0	0	0	0	0
october	2012-10-19	2	z2	126 NW 48 ST	snailer	0	0	0	0	0	0
october	2012-10-19	2	z2	133 NW 47 TER	bucket	0	0	0	0	0	0
october	2012-10-19	2	z2	133 NW 47 TER	mechanical 1	0	0	0	0	0	0
october	2012-10-19	2	z2	133 NW 47 TER	mechanical 2	0	0	0	0	0	0
october	2012-10-19	2	z2	133 NW 47 TER	snailer	0	0	0	0	0	0
october	2012-10-19	10	z1	13414 SW 263 TER	bucket	0	0	0	0	0	0
october	2012-10-19	10	z1	13414 SW 263 TER	mechanical 1	0	0	0	0	0	0
october	2012-10-19	10	z1	13414 SW 263 TER	mechanical 2	0	0	0	0	0	0
october	2012-10-19	10	z1	13414 SW 263 TER	snailer	0	0	0	0	0	0
october	2012-10-19	10	z1	13414 SW 263 TER (hedge)	bucket	0	0	0	0	0	0
october	2012-10-19	10	z1	13414 SW 263 TER (hedge)	mechanical 1	0	0	0	0	0	0
october	2012-10-19	10	z1	13414 SW 263 TER (hedge)	mechanical 2	0	0	0	0	0	0
october	2012-10-19	10	z1	13414 SW 263 TER (hedge)	snailer	0	0	0	0	0	0
october	2012-10-19	2	z2	143 NW 47 TER	bucket	0	0	0	0	0	0
october	2012-10-19	2	z2	143 NW 47 TER	mechanical 1	0	0	0	0	0	0
october	2012-10-19	2	z2	143 NW 47 TER	mechanical 2	0	0	0	0	0	0
october	2012-10-19	2	z2	143 NW 47 TER	snailer	0	0	0	0	0	0
october	2012-10-19	4	z1	14327 SW 103 TER	bucket	0	0	0	0	0	0
october	2012-10-19	4	z1	14327 SW 103 TER	mechanical 1	0	0	0	0	0	0
october	2012-10-19	4	z1	14327 SW 103 TER	mechanical 2	0	0	0	0	0	0
october	2012-10-19	4	z1	14327 SW 103 TER	snailer	0	0	0	0	0	0
october	2012-10-19	4	z1	14335 SW 103 TER	bucket	0	0	0	0	0	0
october	2012-10-19	4	z1	14335 SW 103 TER	mechanical 1	0	0	0	0	0	0
october	2012-10-19	4	z1	14335 SW 103 TER	mechanical 2	0	0	0	0	0	0
october	2012-10-19	4	z1	14335 SW 103 TER	snailer	0	0	0	0	0	0
october	2012-10-19	4	z1	14343 SW 103 TER	bucket	0	0	0	0	0	0
october	2012-10-19	4	z1	14343 SW 103 TER	mechanical 1	0	0	0	0	0	0
october	2012-10-19	4	z1	14343 SW 103 TER	mechanical 2	0	0	0	0	0	0
october	2012-10-19	4	z1	14343 SW 103 TER	snailer	0	0	0	0	0	0
october	2012-10-19	4	z1	14356 SW 103 ST	bucket	0	0	0	0	0	0
october	2012-10-19	4	z1	14356 SW 103 ST	mechanical 1	0	0	0	0	0	0
october	2012-10-19	4	z1	14356 SW 103 ST	mechanical 2	0	0	0	0	0	0
october	2012-10-19	4	z1	14356 SW 103 ST	snailer	0	0	0	0	0	0
october	2012-10-19	2	z2	159 NW 47 TER	bucket	0	0	0	0	0	0
october	2012-10-19	2	z2	159 NW 47 TER	mechanical 1	2	1	4	0	0	0
october	2012-10-19	2	z2	159 NW 47 TER	mechanical 2	0	0	0	0	0	0
october	2012-10-19	2	z2	159 NW 47 TER	snailer	0	0	0	0	0	0
october	2012-10-19	2	z1	164 NW 48 ST	bucket	0	0	0	0	0	0
october	2012-10-19	2	z1	164 NW 48 ST	mechanical 1	0	0	2	0	0	0
october	2012-10-19	2	z1	164 NW 48 ST	mechanical 2	0	0	0	0	0	0
october	2012-10-19	2	z1	164 NW 48 ST	snailer	0	0	0	0	0	0
october	2012-10-19	2	z2	171 NW 47 TER	bucket	0	0	0	0	0	0
october	2012-10-19	2	z2	171 NW 47 TER	mechanical 1	0	0	0	0	0	0
october	2012-10-19	2	z2	171 NW 47 TER	mechanical 2	0	0	0	0	0	0
october	2012-10-19	2	z2	171 NW 47 TER	snailer	0	0	0	0	0	0
october	2012-10-19	10	z1	26331 SW 134 CT	bucket	0	0	0	0	0	0
october	2012-10-19	10	z1	26331 SW 134 CT	mechanical 1	0	0	0	0	0	0
october	2012-10-19	10	z1	26331 SW 134 CT	mechanical 2	0	0	0	0	0	0
october	2012-10-19	10	z1	26331 SW 134 CT	snailer	0	0	0	0	0	0
october	2012-10-19	10	z1	26331 SW 134 CT (hedge)	bucket	0	0	0	0	0	0
october	2012-10-19	10	z1	26331 SW 134 CT (hedge)	mechanical 1	0	0	0	0	0	0
october	2012-10-19	10	z1	26331 SW 134 CT (hedge)	mechanical 2	0	0	0	0	0	0
october	2012-10-19	10	z1	26331 SW 134 CT (hedge)	snailer	0	0	0	0	0	0
october	2012-10-19	1	z1	2760 SW 33 CT	bucket	0	0	0	0	0	0
october	2012-10-19	1	z1	2760 SW 33 CT	mechanical 1	0	0	0	0	0	0
october	2012-10-19	1	z1	2760 SW 33 CT	mechanical 2	0	0	0	0	0	0
october	2012-10-19	1	z1	2760 SW 33 CT	snailer	0	0	0	0	0	0
october	2012-10-19	1	z1	2765 SW 34 AVE	bucket	0	0	0	0	0	0
october	2012-10-19	1	z1	2765 SW 34 AVE	mechanical 1	0	0	0	0	0	0
october	2012-10-19	1	z1	2765 SW 34 AVE	mechanical 2	0	0	0	0	0	0
october	2012-10-19	1	z1	2765 SW 34 AVE	snailer	0	0	0	0	0	0
october	2012-10-19	1	z1	2767 SW 34 AVE	bucket	0	0	0	0	0	0
october	2012-10-19	1	z1	2767 SW 34 AVE	mechanical 1	0	0	0	0	0	0
october	2012-10-19	1	z1	2767 SW 34 AVE	mechanical 2	0	0	0	0	0	0
october	2012-10-19	1	z1	2767 SW 34 AVE	snailer	0	0	0	0	0	0
october	2012-10-19	1	z1	2768 SW 33 CT	bucket	0	0	0	0	0	0
october	2012-10-19	1	z1	2768 SW 33 CT	mechanical 1	0	0	0	0	0	0
october	2012-10-19	1	z1	2768 SW 33 CT	mechanical 2	0	0	0	0	0	0
october	2012-10-19	1	z1	2768 SW 33 CT	snailer	0	0	0	0	0	0
october	2012-10-19	1	z1	2772 SW 33 CT	bucket	0	0	0	0	0	0
october	2012-10-19	1	z1	2772 SW 33 CT	mechanical 1	0	0	0	0	0	0
october	2012-10-19	1	z1	2772 SW 33 CT	mechanical 2	0	0	0	0	0	0
october	2012-10-19	1	z1	2772 SW 33 CT	snailer	0	0	0	0	0	0
october	2012-10-19	1	z1	2773 SW 34 AVE	bucket	0	0	0	0	0	0
october	2012-10-19	1	z1	2773 SW 34 AVE	mechanical 1	0	0	0	0	0	0
october	2012-10-19	1	z1	2773 SW 34 AVE	mechanical 2	0	0	0	0	0	0
october	2012-10-19	1	z1	2773 SW 34 AVE	snailer	0	0	0	0	0	0
october	2012-10-19	1	z1	2775 SW 34 AVE	bucket	0	0	0	0	0	0
october	2012-10-19	1	z1	2775 SW 34 AVE	mechanical 1	0	0	0	0	0	0
october	2012-10-19	1	z1	2775 SW 34 AVE	mechanical 2	0	0	0	0	0	0
october	2012-10-19	1	z1	2775 SW 34 AVE	snailer	0	0	0	0	0	0
october	2012-10-19	1	z1	2779 SW 34 AVE	bucket	0	0	0	0	0	0
october	2012-10-19	1	z1	2779 SW 34 AVE	mechanical 1	0	0	0	0	0	0
october	2012-10-19	1	z1	2779 SW 34 AVE	mechanical 2	0	0	0	0	0	0
october	2012-10-19	1	z1	2779 SW 34 AVE	snailer	0	0	0	0	0	0
october	2012-10-19	1	z1	2780 SW 33 CT	bucket	0	0	0	0	0	0
october	2012-10-19	1	z1	2780 SW 33 CT	mechanical 1	0	0	0	0	0	0
october	2012-10-19	1	z1	2780 SW 33 CT	mechanical 2	0	0	0	0	0	0
october	2012-10-19	1	z1	2780 SW 33 CT	snailer	0	0	0	0	0	0
october	2012-10-19	1	z1	2785 SW 34 AVE	bucket	0	0	0	0	0	0
october	2012-10-19	1	z1	2785 SW 34 AVE	mechanical 1	0	0	0	0	0	0
october	2012-10-19	1	z1	2785 SW 34 AVE	mechanical 2	0	0	0	0	0	0
october	2012-10-19	1	z1	2785 SW 34 AVE	snailer	0	0	0	0	0	0
october	2012-10-19	1	z1	2788 SW 33 CT	bucket	0	0	0	0	0	0
october	2012-10-19	1	z1	2788 SW 33 CT	mechanical 1	0	0	0	0	0	0
october	2012-10-19	1	z1	2788 SW 33 CT	mechanical 2	0	0	0	0	0	0
october	2012-10-19	1	z1	2788 SW 33 CT	snailer	0	0	0	0	0	0
october	2012-10-19	5	z1	6521 BIRD RD	bucket	0	0	0	0	0	0
october	2012-10-19	5	z1	6521 BIRD RD	mechanical 1	0	0	0	0	0	0
october	2012-10-19	5	z1	6521 BIRD RD	mechanical 2	0	0	0	0	0	0
october	2012-10-19	5	z1	6521 BIRD RD	snailer	0	0	0	0	0	0
october	2012-10-19	5	z1	6540 SW 39 TER	bucket	0	0	0	0	0	0
october	2012-10-19	5	z1	6540 SW 39 TER	mechanical 1	0	0	0	0	0	0
october	2012-10-19	5	z1	6540 SW 39 TER	mechanical 2	0	0	0	0	0	0
october	2012-10-19	5	z1	6540 SW 39 TER	snailer	0	0	0	0	0	0
october	2012-10-19	5	z1	6549 BIRD RD	bucket	0	0	0	0	0	0
october	2012-10-19	5	z1	6549 BIRD RD	mechanical 1	0	0	0	0	0	0
october	2012-10-19	5	z1	6549 BIRD RD	mechanical 2	0	0	0	0	0	0
october	2012-10-19	5	z1	6549 BIRD RD	snailer	0	0	0	0	0	0
october	2012-10-19	5	z1	6550 SW 39 TER	bucket	0	0	0	0	0	0
october	2012-10-19	5	z1	6550 SW 39 TER	mechanical 1	0	0	0	0	0	0
october	2012-10-19	5	z1	6550 SW 39 TER	mechanical 2	0	0	0	0	0	0
october	2012-10-19	5	z1	6550 SW 39 TER	snailer	0	0	0	0	0	0
october	2012-10-19	5	z1	6560 SW 39 TER	bucket	0	0	0	0	0	0
october	2012-10-19	5	z1	6560 SW 39 TER	mechanical 1	0	0	0	0	0	0
october	2012-10-19	5	z1	6560 SW 39 TER	mechanical 2	0	0	0	0	0	0
october	2012-10-19	5	z1	6560 SW 39 TER	snailer	0	0	0	0	0	0
october	2012-10-19	5	z1	6568 SW 39 TER	bucket	0	0	0	0	0	0
october	2012-10-19	5	z1	6568 SW 39 TER	mechanical 1	0	0	0	0	0	0
october	2012-10-19	5	z1	6568 SW 39 TER	mechanical 2	0	0	0	0	0	0
october	2012-10-19	5	z1	6568 SW 39 TER	snailer	0	0	0	0	0	0
october	2012-10-20	2	z2	100 NW 48 ST	bucket	0	0	0	0	0	0
october	2012-10-20	2	z2	100 NW 48 ST	mechanical 1	0	0	0	2	0	0
october	2012-10-20	2	z2	100 NW 48 ST	mechanical 2	0	0	0	0	0	0
october	2012-10-20	2	z2	100 NW 48 ST	snailer	0	0	0	0	0	0
october	2012-10-20	2	z1	101 NW 47 TER	bucket	0	0	0	0	0	0
october	2012-10-20	2	z1	101 NW 47 TER	mechanical 1	2	0	0	0	0	0
october	2012-10-20	2	z1	101 NW 47 TER	mechanical 2	0	0	0	0	0	0
october	2012-10-20	2	z1	101 NW 47 TER	snailer	0	0	0	0	0	0
october	2012-10-20	2	z2	101 NW 48 ST	bucket	0	0	0	0	0	0
october	2012-10-20	2	z2	101 NW 48 ST	mechanical 1	0	0	0	0	0	0
october	2012-10-20	2	z2	101 NW 48 ST	mechanical 2	0	0	0	0	0	0
october	2012-10-20	2	z2	101 NW 48 ST	snailer	0	0	0	0	0	0
october	2012-10-20	2	z2	109 NW 48 ST	bucket	0	0	0	0	0	0
october	2012-10-20	2	z2	109 NW 48 ST	mechanical 1	3	0	0	0	0	0
october	2012-10-20	2	z2	109 NW 48 ST	mechanical 2	0	0	0	0	0	0
october	2012-10-20	2	z2	109 NW 48 ST	snailer	0	0	0	0	0	0
october	2012-10-20	2	z2	114 NW 49 ST	bucket	0	0	0	0	0	0
october	2012-10-20	2	z2	114 NW 49 ST	mechanical 1	4	0	0	0	0	0
october	2012-10-20	2	z2	114 NW 49 ST	mechanical 2	0	0	0	0	0	0
october	2012-10-20	2	z2	114 NW 49 ST	snailer	0	0	0	0	0	0
october	2012-10-20	2	z1	119 NW 47 TER	bucket	0	0	0	0	0	0
october	2012-10-20	2	z1	119 NW 47 TER	mechanical 1	0	0	0	0	0	0
october	2012-10-20	2	z1	119 NW 47 TER	mechanical 2	0	0	0	0	0	0
october	2012-10-20	2	z1	119 NW 47 TER	snailer	0	0	0	0	0	0
october	2012-10-20	2	z2	120 NW 48 ST	bucket	0	0	0	0	0	0
october	2012-10-20	2	z2	120 NW 48 ST	mechanical 1	0	0	0	0	0	0
october	2012-10-20	2	z2	120 NW 48 ST	mechanical 2	0	0	0	0	0	0
october	2012-10-20	2	z2	120 NW 48 ST	snailer	0	0	0	0	0	0
october	2012-10-20	2	z2	126 NW 48 ST	bucket	0	0	0	0	0	0
october	2012-10-20	2	z2	126 NW 48 ST	mechanical 1	0	0	2	1	0	0
october	2012-10-20	2	z2	126 NW 48 ST	mechanical 2	0	0	0	0	0	0
october	2012-10-20	2	z2	126 NW 48 ST	snailer	0	0	0	0	0	0
october	2012-10-20	2	z2	133 NW 47 TER	bucket	0	0	0	0	0	0
october	2012-10-20	2	z2	133 NW 47 TER	mechanical 1	0	0	0	0	0	0
october	2012-10-20	2	z2	133 NW 47 TER	mechanical 2	0	0	0	0	0	0
october	2012-10-20	2	z2	133 NW 47 TER	snailer	0	0	0	0	0	0
october	2012-10-20	10	z1	13414 SW 263 TER	bucket	0	0	0	0	0	0
october	2012-10-20	10	z1	13414 SW 263 TER	mechanical 1	0	0	0	0	0	0
october	2012-10-20	10	z1	13414 SW 263 TER	mechanical 2	0	0	0	0	0	0
october	2012-10-20	10	z1	13414 SW 263 TER	snailer	0	0	0	0	0	0
october	2012-10-20	10	z1	13414 SW 263 TER (hedge)	bucket	0	0	1	0	0	0
october	2012-10-20	10	z1	13414 SW 263 TER (hedge)	mechanical 1	0	0	0	1	0	0
october	2012-10-20	10	z1	13414 SW 263 TER (hedge)	mechanical 2	0	0	0	2	0	2
october	2012-10-20	10	z1	13414 SW 263 TER (hedge)	snailer	0	0	0	0	0	0
october	2012-10-20	2	z2	143 NW 47 TER	bucket	0	0	0	0	0	0
october	2012-10-20	2	z2	143 NW 47 TER	mechanical 1	3	1	0	3	0	0
october	2012-10-20	2	z2	143 NW 47 TER	mechanical 2	0	0	0	0	0	0
october	2012-10-20	2	z2	143 NW 47 TER	snailer	0	0	0	0	0	0
october	2012-10-20	4	z1	14327 SW 103 TER	bucket	0	0	0	0	0	0
october	2012-10-20	4	z1	14327 SW 103 TER	mechanical 1	1	0	1	0	0	0
october	2012-10-20	4	z1	14327 SW 103 TER	mechanical 2	0	0	0	0	0	0
october	2012-10-20	4	z1	14327 SW 103 TER	snailer	0	0	0	0	0	0
october	2012-10-20	4	z1	14335 SW 103 TER	bucket	0	0	0	0	0	0
october	2012-10-20	4	z1	14335 SW 103 TER	mechanical 1	0	0	3	0	0	1
october	2012-10-20	4	z1	14335 SW 103 TER	mechanical 2	0	0	1	0	0	0
october	2012-10-20	4	z1	14335 SW 103 TER	snailer	0	0	0	0	0	0
october	2012-10-20	4	z1	14343 SW 103 TER	bucket	0	0	0	0	0	0
october	2012-10-20	4	z1	14343 SW 103 TER	mechanical 1	0	0	0	0	0	0
october	2012-10-20	4	z1	14343 SW 103 TER	mechanical 2	0	0	0	0	0	0
october	2012-10-20	4	z1	14343 SW 103 TER	snailer	0	0	0	0	0	0
october	2012-10-20	4	z1	14356 SW 103 ST	bucket	0	0	0	0	0	0
october	2012-10-20	4	z1	14356 SW 103 ST	mechanical 1	0	0	1	0	0	0
october	2012-10-20	4	z1	14356 SW 103 ST	mechanical 2	0	0	0	0	0	0
october	2012-10-20	4	z1	14356 SW 103 ST	snailer	0	0	0	0	0	0
october	2012-10-20	2	z2	159 NW 47 TER	bucket	0	0	0	0	0	0
october	2012-10-20	2	z2	159 NW 47 TER	mechanical 1	0	0	0	0	0	0
october	2012-10-20	2	z2	159 NW 47 TER	mechanical 2	0	0	0	0	0	0
october	2012-10-20	2	z2	159 NW 47 TER	snailer	0	0	0	0	0	0
october	2012-10-20	2	z1	164 NW 48 ST	bucket	0	0	0	0	0	0
october	2012-10-20	2	z1	164 NW 48 ST	mechanical 1	0	0	0	0	0	0
october	2012-10-20	2	z1	164 NW 48 ST	mechanical 2	0	0	0	0	0	0
october	2012-10-20	2	z1	164 NW 48 ST	snailer	0	0	0	0	0	0
october	2012-10-20	2	z2	171 NW 47 TER	bucket	0	0	0	0	0	0
october	2012-10-20	2	z2	171 NW 47 TER	mechanical 1	4	0	7	0	2	0
october	2012-10-20	2	z2	171 NW 47 TER	mechanical 2	0	0	0	0	0	0
october	2012-10-20	2	z2	171 NW 47 TER	snailer	0	0	0	0	0	0
october	2012-10-20	10	z1	26331 SW 134 CT	bucket	0	0	0	0	0	0
october	2012-10-20	10	z1	26331 SW 134 CT	mechanical 1	3	0	0	0	0	0
october	2012-10-20	10	z1	26331 SW 134 CT	mechanical 2	0	0	0	0	0	0
october	2012-10-20	10	z1	26331 SW 134 CT	snailer	0	0	0	0	0	0
october	2012-10-20	10	z1	26331 SW 134 CT (hedge)	bucket	0	0	0	0	0	0
october	2012-10-20	10	z1	26331 SW 134 CT (hedge)	mechanical 1	0	1	0	1	0	0
october	2012-10-20	10	z1	26331 SW 134 CT (hedge)	mechanical 2	0	1	0	1	0	0
october	2012-10-20	10	z1	26331 SW 134 CT (hedge)	snailer	0	0	0	0	0	0
october	2012-10-20	1	z1	2760 SW 33 CT	bucket	0	0	0	0	0	0
october	2012-10-20	1	z1	2760 SW 33 CT	mechanical 1	0	0	1	2	0	0
october	2012-10-20	1	z1	2760 SW 33 CT	mechanical 2	0	0	0	0	0	0
october	2012-10-20	1	z1	2760 SW 33 CT	snailer	0	0	0	0	0	0
october	2012-10-20	1	z1	2765 SW 34 AVE	bucket	0	0	0	0	0	0
october	2012-10-20	1	z1	2765 SW 34 AVE	mechanical 1	3	0	3	1	0	0
october	2012-10-20	1	z1	2765 SW 34 AVE	mechanical 2	4	1	1	0	0	0
october	2012-10-20	1	z1	2765 SW 34 AVE	snailer	0	0	0	0	0	0
october	2012-10-20	1	z1	2767 SW 34 AVE	bucket	0	0	0	0	0	0
october	2012-10-20	1	z1	2767 SW 34 AVE	mechanical 1	0	0	2	1	0	0
october	2012-10-20	1	z1	2767 SW 34 AVE	mechanical 2	1	0	2	0	0	0
october	2012-10-20	1	z1	2767 SW 34 AVE	snailer	0	0	0	0	0	0
october	2012-10-20	1	z1	2768 SW 33 CT	bucket	0	0	0	0	0	0
october	2012-10-20	1	z1	2768 SW 33 CT	mechanical 1	2	0	0	0	0	0
october	2012-10-20	1	z1	2768 SW 33 CT	mechanical 2	0	0	0	0	0	0
october	2012-10-20	1	z1	2768 SW 33 CT	snailer	0	0	0	0	0	0
october	2012-10-20	1	z1	2772 SW 33 CT	bucket	0	0	0	0	0	0
october	2012-10-20	1	z1	2772 SW 33 CT	mechanical 1	1	0	1	0	0	0
october	2012-10-20	1	z1	2772 SW 33 CT	mechanical 2	0	0	0	0	0	0
october	2012-10-20	1	z1	2772 SW 33 CT	snailer	0	0	0	0	0	0
october	2012-10-20	1	z1	2773 SW 34 AVE	bucket	0	0	0	0	0	0
october	2012-10-20	1	z1	2773 SW 34 AVE	mechanical 1	0	0	3	3	0	0
october	2012-10-20	1	z1	2773 SW 34 AVE	mechanical 2	1	0	0	0	0	0
october	2012-10-20	1	z1	2773 SW 34 AVE	snailer	0	0	0	0	0	0
october	2012-10-20	1	z1	2775 SW 34 AVE	bucket	0	0	0	0	0	0
october	2012-10-20	1	z1	2775 SW 34 AVE	mechanical 1	0	0	1	0	0	0
october	2012-10-20	1	z1	2775 SW 34 AVE	mechanical 2	1	0	1	1	0	0
october	2012-10-20	1	z1	2775 SW 34 AVE	snailer	0	0	1	0	0	0
october	2012-10-20	1	z1	2779 SW 34 AVE	bucket	0	0	0	0	0	0
october	2012-10-20	1	z1	2779 SW 34 AVE	mechanical 1	1	0	0	0	0	0
october	2012-10-20	1	z1	2779 SW 34 AVE	mechanical 2	2	0	0	0	0	0
october	2012-10-20	1	z1	2779 SW 34 AVE	snailer	0	0	0	0	0	0
october	2012-10-20	1	z1	2780 SW 33 CT	bucket	0	0	0	0	0	0
october	2012-10-20	1	z1	2780 SW 33 CT	mechanical 1	1	0	2	0	0	0
october	2012-10-20	1	z1	2780 SW 33 CT	mechanical 2	0	0	0	0	0	0
october	2012-10-20	1	z1	2780 SW 33 CT	snailer	0	0	0	0	0	0
october	2012-10-20	1	z1	2785 SW 34 AVE	bucket	0	0	0	0	0	0
october	2012-10-20	1	z1	2785 SW 34 AVE	mechanical 1	0	0	0	0	0	0
october	2012-10-20	1	z1	2785 SW 34 AVE	mechanical 2	0	0	0	0	0	0
october	2012-10-20	1	z1	2785 SW 34 AVE	snailer	0	0	0	0	0	0
october	2012-10-20	1	z1	2788 SW 33 CT	bucket	0	0	0	0	0	0
october	2012-10-20	1	z1	2788 SW 33 CT	mechanical 1	2	0		0	0	0
october	2012-10-20	1	z1	2788 SW 33 CT	mechanical 2	0	0	1	0	2	0
october	2012-10-20	1	z1	2788 SW 33 CT	snailer	0	0	1	0	0	0
october	2012-10-20	5	z1	6521 BIRD RD	bucket	0	0	0	0	0	0
october	2012-10-20	5	z1	6521 BIRD RD	mechanical 1	0	0	2	1	0	0
october	2012-10-20	5	z1	6521 BIRD RD	mechanical 2	0	0	1	0	0	0
october	2012-10-20	5	z1	6521 BIRD RD	snailer	0	0	0	0	0	0
october	2012-10-20	5	z1	6540 SW 39 TER	bucket	0	0	0	0	0	0
october	2012-10-20	5	z1	6540 SW 39 TER	mechanical 1	0	0	1	1	0	0
october	2012-10-20	5	z1	6540 SW 39 TER	mechanical 2	0	0	1	2	1	1
october	2012-10-20	5	z1	6540 SW 39 TER	snailer	0	0	0	0	0	0
october	2012-10-20	5	z1	6549 BIRD RD	bucket	0	0	0	0	0	0
october	2012-10-20	5	z1	6549 BIRD RD	mechanical 1	0	0	0	0	0	0
october	2012-10-20	5	z1	6549 BIRD RD	mechanical 2	0	0	0	2	0	0
october	2012-10-20	5	z1	6549 BIRD RD	snailer	0	0	0	0	0	0
october	2012-10-20	5	z1	6550 SW 39 TER	bucket	0	0	0	0	0	0
october	2012-10-20	5	z1	6550 SW 39 TER	mechanical 1	0	0	0	2	0	0
october	2012-10-20	5	z1	6550 SW 39 TER	mechanical 2	0	0	0	0	0	0
october	2012-10-20	5	z1	6550 SW 39 TER	snailer	0	0	0	0	0	0
october	2012-10-20	5	z1	6560 SW 39 TER	bucket	0	0	0	0	0	0
october	2012-10-20	5	z1	6560 SW 39 TER	mechanical 1	0	0	0	1	0	0
october	2012-10-20	5	z1	6560 SW 39 TER	mechanical 2	0	0	0	0	0	2
october	2012-10-20	5	z1	6560 SW 39 TER	snailer	0	0	0	0	0	0
october	2012-10-20	5	z1	6568 SW 39 TER	bucket	0	0	0	0	0	0
october	2012-10-20	5	z1	6568 SW 39 TER	mechanical 1	0	0	0	1	0	0
october	2012-10-20	5	z1	6568 SW 39 TER	mechanical 2	0	0	0	0	0	0
october	2012-10-20	5	z1	6568 SW 39 TER	snailer	0	0	0	0	0	0
october	2012-10-23	2	z2	100 NW 48 ST	bucket	0	0	0	0	0	0
october	2012-10-23	2	z2	100 NW 48 ST	mechanical 1	1	0	0	0	0	0
october	2012-10-23	2	z2	100 NW 48 ST	mechanical 2	0	0	0	0	0	0
october	2012-10-23	2	z2	100 NW 48 ST	snailer	0	0	0	0	0	0
october	2012-10-23	2	z1	101 NW 47 TER	bucket	0	0	0	0	0	0
october	2012-10-23	2	z1	101 NW 47 TER	mechanical 1	1	2	4	1	0	0
october	2012-10-23	2	z1	101 NW 47 TER	mechanical 2	0	0	0	0	0	0
october	2012-10-23	2	z1	101 NW 47 TER	snailer	0	0	0	0	0	0
october	2012-10-23	2	z2	101 NW 48 ST	bucket	0	0	0	0	0	0
october	2012-10-23	2	z2	101 NW 48 ST	mechanical 1	0	0	2	0	0	0
october	2012-10-23	2	z2	101 NW 48 ST	mechanical 2	0	0	0	0	0	0
october	2012-10-23	2	z2	101 NW 48 ST	snailer	0	0	0	0	0	0
october	2012-10-23	2	z2	109 NW 48 ST	bucket	0	0	0	0	0	0
october	2012-10-23	2	z2	109 NW 48 ST	mechanical 1	1	0	0	1	0	0
october	2012-10-23	2	z2	109 NW 48 ST	mechanical 2	0	0	0	0	0	0
october	2012-10-23	2	z2	109 NW 48 ST	snailer	0	0	0	0	0	0
october	2012-10-23	2	z2	114 NW 49 ST	bucket	0	0	0	0	0	0
october	2012-10-23	2	z2	114 NW 49 ST	mechanical 1	0	1	0	0	0	0
october	2012-10-23	2	z2	114 NW 49 ST	mechanical 2	0	0	0	0	0	0
october	2012-10-23	2	z2	114 NW 49 ST	snailer	0	0	0	0	0	0
october	2012-10-23	2	z1	119 NW 47 TER	bucket	0	0	0	0	0	0
october	2012-10-23	2	z1	119 NW 47 TER	mechanical 1	1	0	3	2	7	6
october	2012-10-23	2	z1	119 NW 47 TER	mechanical 2	1	1	0	5	0	0
october	2012-10-23	2	z1	119 NW 47 TER	snailer	0	0	0	0	0	0
october	2012-10-23	2	z2	120 NW 48 ST	bucket	0	0	0	0	0	0
october	2012-10-23	2	z2	120 NW 48 ST	mechanical 1	0	1	0	0	0	0
october	2012-10-23	2	z2	120 NW 48 ST	mechanical 2	0	0	0	0	0	0
october	2012-10-23	2	z2	120 NW 48 ST	snailer	0	0	0	0	0	0
october	2012-10-23	2	z2	126 NW 48 ST	bucket	0	0	0	0	0	0
october	2012-10-23	2	z2	126 NW 48 ST	mechanical 1	0	0	0	0	0	0
october	2012-10-23	2	z2	126 NW 48 ST	mechanical 2	0	0	0	0	0	0
october	2012-10-23	2	z2	126 NW 48 ST	snailer	0	0	0	0	0	0
october	2012-10-23	2	z2	133 NW 47 TER	bucket	0	0	0	0	0	0
october	2012-10-23	2	z2	133 NW 47 TER	mechanical 1	0	0	0	0	0	0
october	2012-10-23	2	z2	133 NW 47 TER	mechanical 2	0	0	0	0	0	0
october	2012-10-23	2	z2	133 NW 47 TER	snailer	0	0	0	0	0	0
october	2012-10-23	10	z1	13414 SW 263 TER	bucket	0	0	0	0	0	0
october	2012-10-23	10	z1	13414 SW 263 TER	mechanical 1	0	0	0	0	0	0
october	2012-10-23	10	z1	13414 SW 263 TER	mechanical 2	0	0	0	0	0	0
october	2012-10-23	10	z1	13414 SW 263 TER	snailer	0	0	0	0	0	0
october	2012-10-23	10	z1	13414 SW 263 TER (hedge)	bucket	0	0	0	0	0	0
october	2012-10-23	10	z1	13414 SW 263 TER (hedge)	mechanical 1	0	0	0	0	0	0
october	2012-10-23	10	z1	13414 SW 263 TER (hedge)	mechanical 2	0	0	0	0	0	0
october	2012-10-23	10	z1	13414 SW 263 TER (hedge)	snailer	1	0	0	0	0	0
october	2012-10-23	2	z2	143 NW 47 TER	bucket	0	0	0	0	0	0
october	2012-10-23	2	z2	143 NW 47 TER	mechanical 1	1	0	15	2	0	0
october	2012-10-23	2	z2	143 NW 47 TER	mechanical 2	0	0	0	0	0	0
october	2012-10-23	2	z2	143 NW 47 TER	snailer	0	0	0	0	0	0
october	2012-10-23	4	z1	14327 SW 103 TER	bucket	0	0	0	0	0	0
october	2012-10-23	4	z1	14327 SW 103 TER	mechanical 1	0	0	0	1	0	0
october	2012-10-23	4	z1	14327 SW 103 TER	mechanical 2	0	0	0	0	0	0
october	2012-10-23	4	z1	14327 SW 103 TER	snailer	0	0	0	0	0	0
october	2012-10-23	4	z1	14335 SW 103 TER	bucket	0	0	0	0	0	0
october	2012-10-23	4	z1	14335 SW 103 TER	mechanical 1	1	0	1	0	0	0
october	2012-10-23	4	z1	14335 SW 103 TER	mechanical 2	0	0	3	5	1	5
october	2012-10-23	4	z1	14335 SW 103 TER	snailer	0	0	0	0	0	0
october	2012-10-23	4	z1	14343 SW 103 TER	bucket	0	0	1	0	0	0
october	2012-10-23	4	z1	14343 SW 103 TER	mechanical 1	0	0	1	0	0	0
october	2012-10-23	4	z1	14343 SW 103 TER	mechanical 2	1	0	0	0	0	0
october	2012-10-23	4	z1	14343 SW 103 TER	snailer	0	0	0	0	0	0
october	2012-10-23	4	z1	14356 SW 103 ST	bucket	0	0	0	0	0	0
october	2012-10-23	4	z1	14356 SW 103 ST	mechanical 1	1	0	0	2	0	0
october	2012-10-23	4	z1	14356 SW 103 ST	mechanical 2	0	0	1	4	0	0
october	2012-10-23	4	z1	14356 SW 103 ST	snailer	0	0	0	0	0	0
october	2012-10-23	2	z2	159 NW 47 TER	bucket	0	0	0	0	0	0
october	2012-10-23	2	z2	159 NW 47 TER	mechanical 1	0	0	0	0	0	0
october	2012-10-23	2	z2	159 NW 47 TER	mechanical 2	0	0	0	0	0	0
october	2012-10-23	2	z2	159 NW 47 TER	snailer	0	0	0	0	0	0
october	2012-10-23	2	z1	164 NW 48 ST	bucket	0	0	0	0	0	0
october	2012-10-23	2	z1	164 NW 48 ST	mechanical 1	0	0	0	0	0	0
october	2012-10-23	2	z1	164 NW 48 ST	mechanical 2	0	0	0	0	0	0
october	2012-10-23	2	z1	164 NW 48 ST	snailer	0	0	0	0	0	0
october	2012-10-23	2	z2	171 NW 47 TER	bucket	0	0	0	0	0	0
october	2012-10-23	2	z2	171 NW 47 TER	mechanical 1	0	0	0	0	0	0
october	2012-10-23	2	z2	171 NW 47 TER	mechanical 2	0	0	0	0	0	0
october	2012-10-23	2	z2	171 NW 47 TER	snailer	0	0	0	0	0	0
october	2012-10-23	10	z1	26331 SW 134 CT	bucket	0	0	0	0	0	0
october	2012-10-23	10	z1	26331 SW 134 CT	mechanical 1	3	0	2	0	0	0
october	2012-10-23	10	z1	26331 SW 134 CT	mechanical 2	0	0	0	0	0	0
october	2012-10-23	10	z1	26331 SW 134 CT	snailer	0	0	0	0	0	0
october	2012-10-23	10	z1	26331 SW 134 CT (hedge)	bucket	0	0	0	0	0	0
october	2012-10-23	10	z1	26331 SW 134 CT (hedge)	mechanical 1	2	0	0	0	0	0
october	2012-10-23	10	z1	26331 SW 134 CT (hedge)	mechanical 2	0	0	0	0	0	0
october	2012-10-23	10	z1	26331 SW 134 CT (hedge)	snailer	0	0	0	0	0	0
october	2012-10-23	1	z1	2760 SW 33 CT	bucket	0	0	0	0	0	0
october	2012-10-23	1	z1	2760 SW 33 CT	mechanical 1	0	0	0	2	0	0
october	2012-10-23	1	z1	2760 SW 33 CT	mechanical 2	0	1	1	3	0	0
october	2012-10-23	1	z1	2760 SW 33 CT	snailer	1	0	1	0	0	0
october	2012-10-23	1	z1	2765 SW 34 AVE	bucket	0	0	0	0	0	0
october	2012-10-23	1	z1	2765 SW 34 AVE	mechanical 1	3	0	1	1	0	0
october	2012-10-23	1	z1	2765 SW 34 AVE	mechanical 2	0	0	1	1	0	0
october	2012-10-23	1	z1	2765 SW 34 AVE	snailer	0	0	0	0	0	0
october	2012-10-23	1	z1	2767 SW 34 AVE	bucket	0	0	1	0	0	0
october	2012-10-23	1	z1	2767 SW 34 AVE	mechanical 1	1	0	2	0	0	0
october	2012-10-23	1	z1	2767 SW 34 AVE	mechanical 2	3	0	0	1	0	0
october	2012-10-23	1	z1	2767 SW 34 AVE	snailer	0	0	0	0	0	0
october	2012-10-23	1	z1	2768 SW 33 CT	bucket	0	0	0	0	0	0
october	2012-10-23	1	z1	2768 SW 33 CT	mechanical 1	0	0	0	0	0	0
october	2012-10-23	1	z1	2768 SW 33 CT	mechanical 2	1	0	0	0	0	0
october	2012-10-23	1	z1	2768 SW 33 CT	snailer	0	0	0	0	0	0
october	2012-10-23	1	z1	2772 SW 33 CT	bucket	0	0	0	0	0	0
october	2012-10-23	1	z1	2772 SW 33 CT	mechanical 1	0	0	0	0	0	0
october	2012-10-23	1	z1	2772 SW 33 CT	mechanical 2	0	0	0	0	0	0
october	2012-10-23	1	z1	2772 SW 33 CT	snailer	0	0	0	0	0	0
october	2012-10-23	1	z1	2773 SW 34 AVE	bucket	0	0	0	0	0	0
october	2012-10-23	1	z1	2773 SW 34 AVE	mechanical 1	0	0	2	0	0	0
october	2012-10-23	1	z1	2773 SW 34 AVE	mechanical 2	0	0	0	1	0	0
october	2012-10-23	1	z1	2773 SW 34 AVE	snailer	0	0	0	0	0	0
october	2012-10-23	1	z1	2775 SW 34 AVE	bucket	0	0	0	0	0	0
october	2012-10-23	1	z1	2775 SW 34 AVE	mechanical 1	1	0	1	3	0	1
october	2012-10-23	1	z1	2775 SW 34 AVE	mechanical 2	0	0	0	0	0	0
october	2012-10-23	1	z1	2775 SW 34 AVE	snailer	0	0	0	0	0	0
october	2012-10-23	1	z1	2779 SW 34 AVE	bucket	0	0	0	0	0	0
october	2012-10-23	1	z1	2779 SW 34 AVE	mechanical 1	0	0	0	1	0	0
october	2012-10-23	1	z1	2779 SW 34 AVE	mechanical 2	0	0	3	3	0	1
october	2012-10-23	1	z1	2779 SW 34 AVE	snailer	0	0	0	0	0	0
october	2012-10-23	1	z1	2780 SW 33 CT	bucket	0	0	0	0	0	0
october	2012-10-23	1	z1	2780 SW 33 CT	mechanical 1	0	0	1	0	0	0
october	2012-10-23	1	z1	2780 SW 33 CT	mechanical 2	0	0	0	0	0	0
october	2012-10-23	1	z1	2780 SW 33 CT	snailer	0	0	0	0	0	0
october	2012-10-23	1	z1	2785 SW 34 AVE	bucket	0	0	0	0	0	0
october	2012-10-23	1	z1	2785 SW 34 AVE	mechanical 1	0	0	0	1	0	0
october	2012-10-23	1	z1	2785 SW 34 AVE	mechanical 2	0	1	3	0	0	0
october	2012-10-23	1	z1	2785 SW 34 AVE	snailer	0	0	1	0	0	0
october	2012-10-23	1	z1	2788 SW 33 CT	bucket	0	0	0	0	0	0
october	2012-10-23	1	z1	2788 SW 33 CT	mechanical 1	2	0	3	2	0	0
october	2012-10-23	1	z1	2788 SW 33 CT	mechanical 2	5	0	2	0	0	0
october	2012-10-23	1	z1	2788 SW 33 CT	snailer	0	0	0	0	0	0
october	2012-10-23	5	z1	6521 BIRD RD	bucket	0	0	0	0	0	0
october	2012-10-23	5	z1	6521 BIRD RD	mechanical 1	1	0	5	7		1
october	2012-10-23	5	z1	6521 BIRD RD	mechanical 2	1	0	0	0	0	0
october	2012-10-23	5	z1	6521 BIRD RD	snailer	0	0	0	0	0	0
october	2012-10-23	5	z1	6540 SW 39 TER	bucket	0	0	0	0	0	0
october	2012-10-23	5	z1	6540 SW 39 TER	mechanical 1	0	0	1	0	0	0
october	2012-10-23	5	z1	6540 SW 39 TER	mechanical 2	0	0	1	1	0	15
october	2012-10-23	5	z1	6540 SW 39 TER	snailer	0	0	0	0	0	0
october	2012-10-23	5	z1	6549 BIRD RD	bucket	0	0	0	0	0	0
october	2012-10-23	5	z1	6549 BIRD RD	mechanical 1	0	1	0	3	0	1
october	2012-10-23	5	z1	6549 BIRD RD	mechanical 2	1	0	0	1	0	4
october	2012-10-23	5	z1	6549 BIRD RD	snailer	0	0	0	0	0	0
october	2012-10-23	5	z1	6550 SW 39 TER	bucket	0	0	0	0	0	0
october	2012-10-23	5	z1	6550 SW 39 TER	mechanical 1	0	0	0	0	0	0
october	2012-10-23	5	z1	6550 SW 39 TER	mechanical 2	0	0	0	1	0	0
october	2012-10-23	5	z1	6550 SW 39 TER	snailer	0	0	0	0	0	0
october	2012-10-23	5	z1	6560 SW 39 TER	bucket	0	0	0	0	0	0
october	2012-10-23	5	z1	6560 SW 39 TER	mechanical 1	0	0	0	0	0	0
october	2012-10-23	5	z1	6560 SW 39 TER	mechanical 2	0	1	1	4	0	4
october	2012-10-23	5	z1	6560 SW 39 TER	snailer	0	0	0	0	0	0
october	2012-10-23	5	z1	6568 SW 39 TER	bucket	0	0	0	0	0	0
october	2012-10-23	5	z1	6568 SW 39 TER	mechanical 1	1	0	1	0	0	0
october	2012-10-23	5	z1	6568 SW 39 TER	mechanical 2	0	0	0	0	0	0
october	2012-10-23	5	z1	6568 SW 39 TER	snailer	0	0	0	0	0	0
october	2012-10-24	2	z2	100 NW 48 ST	bucket	0	0	0	0	0	0
october	2012-10-24	2	z2	100 NW 48 ST	mechanical 1	0	0	0	0	0	0
october	2012-10-24	2	z2	100 NW 48 ST	mechanical 2	0	0	0	0	0	0
october	2012-10-24	2	z2	100 NW 48 ST	snailer	0	0	0	0	0	0
october	2012-10-24	2	z1	101 NW 47 TER	bucket	0	0	0	0	0	0
october	2012-10-24	2	z1	101 NW 47 TER	mechanical 1	0	0	0	0	0	0
october	2012-10-24	2	z1	101 NW 47 TER	mechanical 2	0	0	0	0	0	0
october	2012-10-24	2	z1	101 NW 47 TER	snailer	0	0	0	0	0	0
october	2012-10-24	2	z2	101 NW 48 ST	bucket	0	0	0	0	0	0
october	2012-10-24	2	z2	101 NW 48 ST	mechanical 1	0	0	0	0	0	0
october	2012-10-24	2	z2	101 NW 48 ST	mechanical 2	0	0	0	0	0	0
october	2012-10-24	2	z2	101 NW 48 ST	snailer	0	0	0	0	0	0
october	2012-10-24	2	z2	109 NW 48 ST	bucket	0	0	0	0	0	0
october	2012-10-24	2	z2	109 NW 48 ST	mechanical 1	0	0	0	0	0	0
october	2012-10-24	2	z2	109 NW 48 ST	mechanical 2	0	0	0	0	0	0
october	2012-10-24	2	z2	109 NW 48 ST	snailer	0	0	0	0	0	0
october	2012-10-24	2	z2	114 NW 49 ST	bucket	0	0	0	0	0	0
october	2012-10-24	2	z2	114 NW 49 ST	mechanical 1	0	0	0	0	0	0
october	2012-10-24	2	z2	114 NW 49 ST	mechanical 2	0	0	0	0	0	0
october	2012-10-24	2	z2	114 NW 49 ST	snailer	0	0	0	0	0	0
october	2012-10-24	2	z1	119 NW 47 TER	bucket	0	0	0	0	0	0
october	2012-10-24	2	z1	119 NW 47 TER	mechanical 1	0	0	0	0	0	0
october	2012-10-24	2	z1	119 NW 47 TER	mechanical 2	0	0	0	0	0	0
october	2012-10-24	2	z1	119 NW 47 TER	snailer	0	0	0	0	0	0
october	2012-10-24	2	z2	120 NW 48 ST	bucket	0	0	0	0	0	0
october	2012-10-24	2	z2	120 NW 48 ST	mechanical 1	0	0	0	0	0	0
october	2012-10-24	2	z2	120 NW 48 ST	mechanical 2	0	0	0	0	0	0
october	2012-10-24	2	z2	120 NW 48 ST	snailer	0	0	0	0	0	0
october	2012-10-24	2	z2	126 NW 48 ST	bucket	0	0	0	0	0	0
october	2012-10-24	2	z2	126 NW 48 ST	mechanical 1	0	0	0	0	0	0
october	2012-10-24	2	z2	126 NW 48 ST	mechanical 2	0	0	0	0	0	0
october	2012-10-24	2	z2	126 NW 48 ST	snailer	0	0	0	0	0	0
october	2012-10-24	2	z2	133 NW 47 TER	bucket	0	0	0	0	0	0
october	2012-10-24	2	z2	133 NW 47 TER	mechanical 1	0	0	0	0	0	0
october	2012-10-24	2	z2	133 NW 47 TER	mechanical 2	0	0	0	0	0	0
october	2012-10-24	2	z2	133 NW 47 TER	snailer	0	0	0	0	0	0
october	2012-10-24	10	z1	13414 SW 263 TER	bucket	0	0	0	0	0	0
october	2012-10-24	10	z1	13414 SW 263 TER	mechanical 1	0	0	0	0	0	0
october	2012-10-24	10	z1	13414 SW 263 TER	mechanical 2	0	0	0	0	0	0
october	2012-10-24	10	z1	13414 SW 263 TER	snailer	0	0	0	0	0	0
october	2012-10-24	10	z1	13414 SW 263 TER (hedge)	bucket	0	0	0	0	0	0
october	2012-10-24	10	z1	13414 SW 263 TER (hedge)	mechanical 1	0	0	0	0	0	0
october	2012-10-24	10	z1	13414 SW 263 TER (hedge)	mechanical 2	0	0	0	0	0	0
october	2012-10-24	10	z1	13414 SW 263 TER (hedge)	snailer	0	0	0	0	0	0
october	2012-10-24	2	z2	143 NW 47 TER	bucket	0	0	0	0	0	0
october	2012-10-24	2	z2	143 NW 47 TER	mechanical 1	0	0	0	0	0	0
october	2012-10-24	2	z2	143 NW 47 TER	mechanical 2	0	0	0	0	0	0
october	2012-10-24	2	z2	143 NW 47 TER	snailer	0	0	0	0	0	0
october	2012-10-24	4	z1	14327 SW 103 TER	bucket	0	0	0	0	0	0
october	2012-10-24	4	z1	14327 SW 103 TER	mechanical 1	0	0	0	0	0	0
october	2012-10-24	4	z1	14327 SW 103 TER	mechanical 2	0	0	0	0	0	0
october	2012-10-24	4	z1	14327 SW 103 TER	snailer	0	0	0	0	0	0
october	2012-10-24	4	z1	14335 SW 103 TER	bucket	0	0	0	0	0	0
october	2012-10-24	4	z1	14335 SW 103 TER	mechanical 1	0	0	0	0	0	0
october	2012-10-24	4	z1	14335 SW 103 TER	mechanical 2	0	0	0	0	0	0
october	2012-10-24	4	z1	14335 SW 103 TER	snailer	0	0	0	0	0	0
october	2012-10-24	4	z1	14343 SW 103 TER	bucket	0	0	0	0	0	0
october	2012-10-24	4	z1	14343 SW 103 TER	mechanical 1	0	0	0	0	0	0
october	2012-10-24	4	z1	14343 SW 103 TER	mechanical 2	0	0	0	0	0	0
october	2012-10-24	4	z1	14343 SW 103 TER	snailer	0	0	0	0	0	0
october	2012-10-24	4	z1	14356 SW 103 ST	bucket	0	0	0	0	0	0
october	2012-10-24	4	z1	14356 SW 103 ST	mechanical 1	0	0	0	0	0	0
october	2012-10-24	4	z1	14356 SW 103 ST	mechanical 2	0	0	0	0	0	0
october	2012-10-24	4	z1	14356 SW 103 ST	snailer	0	0	0	0	0	0
october	2012-10-24	2	z2	159 NW 47 TER	bucket	0	0	0	0	0	0
october	2012-10-24	2	z2	159 NW 47 TER	mechanical 1	0	0	0	0	0	0
october	2012-10-24	2	z2	159 NW 47 TER	mechanical 2	0	0	0	0	0	0
october	2012-10-24	2	z2	159 NW 47 TER	snailer	0	0	0	0	0	0
october	2012-10-24	2	z1	164 NW 48 ST	bucket	0	0	0	0	0	0
october	2012-10-24	2	z1	164 NW 48 ST	mechanical 1	0	0	0	0	0	0
october	2012-10-24	2	z1	164 NW 48 ST	mechanical 2	0	0	0	0	0	0
october	2012-10-24	2	z1	164 NW 48 ST	snailer	0	0	0	0	0	0
october	2012-10-24	2	z2	171 NW 47 TER	bucket	0	0	0	0	0	0
october	2012-10-24	2	z2	171 NW 47 TER	mechanical 1	0	0	0	0	0	0
october	2012-10-24	2	z2	171 NW 47 TER	mechanical 2	0	0	0	0	0	0
october	2012-10-24	2	z2	171 NW 47 TER	snailer	0	0	0	0	0	0
october	2012-10-24	10	z1	26331 SW 134 CT	bucket	0	0	0	0	0	0
october	2012-10-24	10	z1	26331 SW 134 CT	mechanical 1	0	0	0	0	0	0
october	2012-10-24	10	z1	26331 SW 134 CT	mechanical 2	0	0	0	0	0	0
october	2012-10-24	10	z1	26331 SW 134 CT	snailer	0	0	0	0	0	0
october	2012-10-24	10	z1	26331 SW 134 CT (hedge)	bucket	0	0	0	0	0	0
october	2012-10-24	10	z1	26331 SW 134 CT (hedge)	mechanical 1	0	0	0	0	0	0
october	2012-10-24	10	z1	26331 SW 134 CT (hedge)	mechanical 2	0	0	0	0	0	0
october	2012-10-24	10	z1	26331 SW 134 CT (hedge)	snailer	0	0	0	0	0	0
october	2012-10-24	1	z1	2760 SW 33 CT	bucket	0	0	0	0	0	0
october	2012-10-24	1	z1	2760 SW 33 CT	mechanical 1	0	0	0	0	0	0
october	2012-10-24	1	z1	2760 SW 33 CT	mechanical 2	0	0	0	0	0	0
october	2012-10-24	1	z1	2760 SW 33 CT	snailer	0	0	0	0	0	0
october	2012-10-24	1	z1	2765 SW 34 AVE	bucket	0	0	0	0	0	0
october	2012-10-24	1	z1	2765 SW 34 AVE	mechanical 1	0	0	0	0	0	0
october	2012-10-24	1	z1	2765 SW 34 AVE	mechanical 2	0	0	0	0	0	0
october	2012-10-24	1	z1	2765 SW 34 AVE	snailer	0	0	0	0	0	0
october	2012-10-24	1	z1	2767 SW 34 AVE	bucket	0	0	0	0	0	0
october	2012-10-24	1	z1	2767 SW 34 AVE	mechanical 1	0	0	0	0	0	0
october	2012-10-24	1	z1	2767 SW 34 AVE	mechanical 2	0	0	0	0	0	0
october	2012-10-24	1	z1	2767 SW 34 AVE	snailer	0	0	0	0	0	0
october	2012-10-24	1	z1	2768 SW 33 CT	bucket	0	0	0	0	0	0
october	2012-10-24	1	z1	2768 SW 33 CT	mechanical 1	0	0	0	0	0	0
october	2012-10-24	1	z1	2768 SW 33 CT	mechanical 2	0	0	0	0	0	0
october	2012-10-24	1	z1	2768 SW 33 CT	snailer	0	0	0	0	0	0
october	2012-10-24	1	z1	2772 SW 33 CT	bucket	0	0	0	0	0	0
october	2012-10-24	1	z1	2772 SW 33 CT	mechanical 1	0	0	0	0	0	0
october	2012-10-24	1	z1	2772 SW 33 CT	mechanical 2	0	0	0	0	0	0
october	2012-10-24	1	z1	2772 SW 33 CT	snailer	0	0	0	0	0	0
october	2012-10-24	1	z1	2773 SW 34 AVE	bucket	0	0	0	0	0	0
october	2012-10-24	1	z1	2773 SW 34 AVE	mechanical 1	0	0	0	0	0	0
october	2012-10-24	1	z1	2773 SW 34 AVE	mechanical 2	0	0	0	0	0	0
october	2012-10-24	1	z1	2773 SW 34 AVE	snailer	0	0	0	0	0	0
october	2012-10-24	1	z1	2775 SW 34 AVE	bucket	0	0	0	0	0	0
october	2012-10-24	1	z1	2775 SW 34 AVE	mechanical 1	0	0	0	0	0	0
october	2012-10-24	1	z1	2775 SW 34 AVE	mechanical 2	0	0	0	0	0	0
october	2012-10-24	1	z1	2775 SW 34 AVE	snailer	0	0	0	0	0	0
october	2012-10-24	1	z1	2779 SW 34 AVE	bucket	0	0	0	0	0	0
october	2012-10-24	1	z1	2779 SW 34 AVE	mechanical 1	0	0	0	0	0	0
october	2012-10-24	1	z1	2779 SW 34 AVE	mechanical 2	0	0	0	0	0	0
october	2012-10-24	1	z1	2779 SW 34 AVE	snailer	0	0	0	0	0	0
october	2012-10-24	1	z1	2780 SW 33 CT	bucket	0	0	0	0	0	0
october	2012-10-24	1	z1	2780 SW 33 CT	mechanical 1	0	0	0	0	0	0
october	2012-10-24	1	z1	2780 SW 33 CT	mechanical 2	0	0	0	0	0	0
october	2012-10-24	1	z1	2780 SW 33 CT	snailer	0	0	0	0	0	0
october	2012-10-24	1	z1	2785 SW 34 AVE		0	0	0	0	0	0
october	2012-10-24	1	z1	2785 SW 34 AVE		0	0	0	0	0	0
october	2012-10-24	1	z1	2785 SW 34 AVE		0	0	0	0	0	0
october	2012-10-24	1	z1	2785 SW 34 AVE		0	0	0	0	0	0
october	2012-10-24	1	z1	2788 SW 33 CT	bucket	0	0	0	0	0	0
october	2012-10-24	1	z1	2788 SW 33 CT	mechanical 1	0	0	0	0	0	0
october	2012-10-24	1	z1	2788 SW 33 CT	mechanical 2	0	0	0	0	0	0
october	2012-10-24	1	z1	2788 SW 33 CT	snailer	0	0	0	0	0	0
october	2012-10-24	5	z1	6521 BIRD RD	bucket	0	0	0	0	0	0
october	2012-10-24	5	z1	6521 BIRD RD	mechanical 1	0	0	0	0	0	0
october	2012-10-24	5	z1	6521 BIRD RD	mechanical 2	0	0	0	0	0	0
october	2012-10-24	5	z1	6521 BIRD RD	snailer	0	0	0	0	0	0
october	2012-10-24	5	z1	6540 SW 39 TER	bucket	0	0	0	0	0	0
october	2012-10-24	5	z1	6540 SW 39 TER	mechanical 1	0	0	0	0	0	0
october	2012-10-24	5	z1	6540 SW 39 TER	mechanical 2	0	0	0	0	0	0
october	2012-10-24	5	z1	6540 SW 39 TER	snailer	0	0	0	0	0	0
october	2012-10-24	5	z1	6549 BIRD RD	bucket	0	0	0	0	0	0
october	2012-10-24	5	z1	6549 BIRD RD	mechanical 1	0	0	0	0	0	0
october	2012-10-24	5	z1	6549 BIRD RD	mechanical 2	0	0	0	0	0	0
october	2012-10-24	5	z1	6549 BIRD RD	snailer	0	0	0	0	0	0
october	2012-10-24	5	z1	6550 SW 39 TER	bucket	0	0	0	0	0	0
october	2012-10-24	5	z1	6550 SW 39 TER	mechanical 1	0	0	0	0	0	0
october	2012-10-24	5	z1	6550 SW 39 TER	mechanical 2	0	0	0	0	0	0
october	2012-10-24	5	z1	6550 SW 39 TER	snailer	0	0	0	0	0	0
october	2012-10-24	5	z1	6560 SW 39 TER	bucket	0	0	0	0	0	0
october	2012-10-24	5	z1	6560 SW 39 TER	mechanical 1	0	0	0	0	0	0
october	2012-10-24	5	z1	6560 SW 39 TER	mechanical 2	0	0	0	0	0	0
october	2012-10-24	5	z1	6560 SW 39 TER	snailer	0	0	0	0	0	0
october	2012-10-24	5	z1	6568 SW 39 TER	bucket	0	0	0	0	0	0
october	2012-10-24	5	z1	6568 SW 39 TER	mechanical 1	0	0	0	0	0	0
october	2012-10-24	5	z1	6568 SW 39 TER	mechanical 2	0	0	0	0	0	0
october	2012-10-24	5	z1	6568 SW 39 TER	snailer	0	0	0	0	0	0
october	2012-10-25	2	z2	100 NW 48 ST	bucket	0	0	0	0	0	0
october	2012-10-25	2	z2	100 NW 48 ST	mechanical 1	0	0	0	0	0	0
october	2012-10-25	2	z2	100 NW 48 ST	mechanical 2	0	0	0	0	0	0
october	2012-10-25	2	z2	100 NW 48 ST	snailer	0	0	0	0	0	0
october	2012-10-25	2	z1	101 NW 47 TER	bucket	0	0	0	0	0	0
october	2012-10-25	2	z1	101 NW 47 TER	mechanical 1	0	0	0	0	0	0
october	2012-10-25	2	z1	101 NW 47 TER	mechanical 2	0	0	0	0	0	0
october	2012-10-25	2	z1	101 NW 47 TER	snailer	0	0	0	0	0	0
october	2012-10-25	2	z2	101 NW 48 ST	bucket	0	0	0	0	0	0
october	2012-10-25	2	z2	101 NW 48 ST	mechanical 1	0	0	0	0	0	0
october	2012-10-25	2	z2	101 NW 48 ST	mechanical 2	0	0	0	0	0	0
october	2012-10-25	2	z2	101 NW 48 ST	snailer	0	0	0	0	0	0
october	2012-10-25	2	z2	109 NW 48 ST	bucket	0	0	0	0	0	0
october	2012-10-25	2	z2	109 NW 48 ST	mechanical 1	0	0	0	0	0	0
october	2012-10-25	2	z2	109 NW 48 ST	mechanical 2	0	0	0	0	0	0
october	2012-10-25	2	z2	109 NW 48 ST	snailer	0	0	0	0	0	0
october	2012-10-25	2	z2	114 NW 49 ST	bucket	0	0	0	0	0	0
october	2012-10-25	2	z2	114 NW 49 ST	mechanical 1	0	0	0	0	0	0
october	2012-10-25	2	z2	114 NW 49 ST	mechanical 2	0	0	0	0	0	0
october	2012-10-25	2	z2	114 NW 49 ST	snailer	0	0	0	0	0	0
october	2012-10-25	2	z1	119 NW 47 TER	bucket	0	0	0	0	0	0
october	2012-10-25	2	z1	119 NW 47 TER	mechanical 1	0	0	0	0	0	0
october	2012-10-25	2	z1	119 NW 47 TER	mechanical 2	0	0	0	0	0	0
october	2012-10-25	2	z1	119 NW 47 TER	snailer	0	0	0	0	0	0
october	2012-10-25	2	z2	120 NW 48 ST	bucket	0	0	0	0	0	0
october	2012-10-25	2	z2	120 NW 48 ST	mechanical 1	0	0	0	0	0	0
october	2012-10-25	2	z2	120 NW 48 ST	mechanical 2	0	0	0	0	0	0
october	2012-10-25	2	z2	120 NW 48 ST	snailer	0	0	0	0	0	0
october	2012-10-25	2	z2	126 NW 48 ST	bucket	0	0	0	0	0	0
october	2012-10-25	2	z2	126 NW 48 ST	mechanical 1	0	0	0	0	0	0
october	2012-10-25	2	z2	126 NW 48 ST	mechanical 2	0	0	0	0	0	0
october	2012-10-25	2	z2	126 NW 48 ST	snailer	0	0	0	0	0	0
october	2012-10-25	2	z2	133 NW 47 TER	bucket	0	0	0	0	0	0
october	2012-10-25	2	z2	133 NW 47 TER	mechanical 1	0	0	0	0	0	0
october	2012-10-25	2	z2	133 NW 47 TER	mechanical 2	0	0	0	0	0	0
october	2012-10-25	2	z2	133 NW 47 TER	snailer	0	0	0	0	0	0
october	2012-10-25	10	z1	13414 SW 263 TER	bucket	0	0	0	0	0	0
october	2012-10-25	10	z1	13414 SW 263 TER	mechanical 1	0	0	0	0	0	0
october	2012-10-25	10	z1	13414 SW 263 TER	mechanical 2	0	0	0	0	0	0
october	2012-10-25	10	z1	13414 SW 263 TER	snailer	0	0	0	0	0	0
october	2012-10-25	10	z1	13414 SW 263 TER (hedge)	bucket	0	0	0	0	0	0
october	2012-10-25	10	z1	13414 SW 263 TER (hedge)	mechanical 1	6	0	20	2	3
october	2012-10-25	10	z1	13414 SW 263 TER (hedge)	NIGHT COLLECTION	8	0	11	0	0	0
october	2012-10-25	10	z1	13414 SW 263 TER (hedge)	snailer	0	0	0	0	0	0
october	2012-10-25	2	z2	143 NW 47 TER	bucket	0	0	0	0	0	0
october	2012-10-25	2	z2	143 NW 47 TER	mechanical 1	0	0	0	0	0	0
october	2012-10-25	2	z2	143 NW 47 TER	mechanical 2	0	0	0	0	0	0
october	2012-10-25	2	z2	143 NW 47 TER	snailer	0	0	0	0	0	0
october	2012-10-25	4	z1	14327 SW 103 TER	bucket	0	0	0	0	0	0
october	2012-10-25	4	z1	14327 SW 103 TER	mechanical 1	0	0	0	0	0	0
october	2012-10-25	4	z1	14327 SW 103 TER	mechanical 2	0	0	0	0	0	0
october	2012-10-25	4	z1	14327 SW 103 TER	snailer	0	0	0	0	0	0
october	2012-10-25	4	z1	14335 SW 103 TER	bucket	0	0	0	0	0	0
october	2012-10-25	4	z1	14335 SW 103 TER	mechanical 1	0	0	0	0	0	0
october	2012-10-25	4	z1	14335 SW 103 TER	mechanical 2	0	0	0	0	0	0
october	2012-10-25	4	z1	14335 SW 103 TER	snailer	0	0	0	0	0	0
october	2012-10-25	4	z1	14343 SW 103 TER	bucket	0	0	0	0	0	0
october	2012-10-25	4	z1	14343 SW 103 TER	mechanical 1	0	0	0	0	0	0
october	2012-10-25	4	z1	14343 SW 103 TER	mechanical 2	0	0	0	0	0	0
october	2012-10-25	4	z1	14343 SW 103 TER	snailer	0	0	0	0	0	0
october	2012-10-25	4	z1	14356 SW 103 ST	bucket	0	0	0	0	0	0
october	2012-10-25	4	z1	14356 SW 103 ST	mechanical 1	0	0	0	0	0	0
october	2012-10-25	4	z1	14356 SW 103 ST	mechanical 2	0	0	0	0	0	0
october	2012-10-25	4	z1	14356 SW 103 ST	snailer	0	0	0	0	0	0
october	2012-10-25	2	z2	159 NW 47 TER	bucket	0	0	0	0	0	0
october	2012-10-25	2	z2	159 NW 47 TER	mechanical 1	0	0	0	0	0	0
october	2012-10-25	2	z2	159 NW 47 TER	mechanical 2	0	0	0	0	0	0
october	2012-10-25	2	z2	159 NW 47 TER	snailer	0	0	0	0	0	0
october	2012-10-25	2	z1	164 NW 48 ST	bucket	0	0	0	0	0	0
october	2012-10-25	2	z1	164 NW 48 ST	mechanical 1	0	0	0	0	0	0
october	2012-10-25	2	z1	164 NW 48 ST	mechanical 2	0	0	0	0	0	0
october	2012-10-25	2	z1	164 NW 48 ST	snailer	0	0	0	0	0	0
october	2012-10-25	2	z2	171 NW 47 TER	bucket	0	0	0	0	0	0
october	2012-10-25	2	z2	171 NW 47 TER	mechanical 1	0	0	0	0	0	0
october	2012-10-25	2	z2	171 NW 47 TER	mechanical 2	0	0	0	0	0	0
october	2012-10-25	2	z2	171 NW 47 TER	snailer	0	0	0	0	0	0
october	2012-10-25	10	z1	26331 SW 134 CT	bucket	0	0	0	0	0	0
october	2012-10-25	10	z1	26331 SW 134 CT	mechanical 1	4	0	7	0	0	0
october	2012-10-25	10	z1	26331 SW 134 CT	snailer	0	0	0	0	0	0
october	2012-10-25	10	z1	26331 SW 134 CT (hedge)	bucket	0	0	0	0	0	0
october	2012-10-25	10	z1	26331 SW 134 CT (hedge)	mechanical 1	3	0	4	0	0	0
october	2012-10-25	10	z1	26331 SW 134 CT (hedge)	NIGHT COLLECTION	2	0	3	0	0	0
october	2012-10-25	10	z1	26331 SW 134 CT (hedge)	snailer	0	0	0	0	0	0
october	2012-10-25	1	z1	2760 SW 33 CT	bucket	0	0	0	0	0	0
october	2012-10-25	1	z1	2760 SW 33 CT	mechanical 1	0	0	0	0	0	0
october	2012-10-25	1	z1	2760 SW 33 CT	mechanical 2	0	0	0	0	0	0
october	2012-10-25	1	z1	2760 SW 33 CT	snailer	0	0	0	0	0	0
october	2012-10-25	1	z1	2765 SW 34 AVE	bucket	0	0	0	0	0	0
october	2012-10-25	1	z1	2765 SW 34 AVE	mechanical 1	0	0	0	0	0	0
october	2012-10-25	1	z1	2765 SW 34 AVE	mechanical 2	0	0	0	0	0	0
october	2012-10-25	1	z1	2765 SW 34 AVE	snailer	0	0	0	0	0	0
october	2012-10-25	1	z1	2767 SW 34 AVE	bucket	0	0	0	0	0	0
october	2012-10-25	1	z1	2767 SW 34 AVE	mechanical 1	0	0	0	0	0	0
october	2012-10-25	1	z1	2767 SW 34 AVE	mechanical 2	0	0	0	0	0	0
october	2012-10-25	1	z1	2767 SW 34 AVE	snailer	0	0	0	0	0	0
october	2012-10-25	1	z1	2768 SW 33 CT	bucket	0	0	0	0	0	0
october	2012-10-25	1	z1	2768 SW 33 CT	mechanical 1	0	0	0	0	0	0
october	2012-10-25	1	z1	2768 SW 33 CT	mechanical 2	0	0	0	0	0	0
october	2012-10-25	1	z1	2768 SW 33 CT	snailer	0	0	0	0	0	0
october	2012-10-25	1	z1	2772 SW 33 CT	bucket	0	0	0	0	0	0
october	2012-10-25	1	z1	2772 SW 33 CT	mechanical 1	0	0	0	0	0	0
october	2012-10-25	1	z1	2772 SW 33 CT	mechanical 2	0	0	0	0	0	0
october	2012-10-25	1	z1	2772 SW 33 CT	snailer	0	0	0	0	0	0
october	2012-10-25	1	z1	2773 SW 34 AVE	bucket	0	0	0	0	0	0
october	2012-10-25	1	z1	2773 SW 34 AVE	mechanical 1	0	0	0	0	0	0
october	2012-10-25	1	z1	2773 SW 34 AVE	mechanical 2	0	0	0	0	0	0
october	2012-10-25	1	z1	2773 SW 34 AVE	snailer	0	0	0	0	0	0
october	2012-10-25	1	z1	2775 SW 34 AVE	bucket	0	0	0	0	0	0
october	2012-10-25	1	z1	2775 SW 34 AVE	mechanical 1	0	0	0	0	0	0
october	2012-10-25	1	z1	2775 SW 34 AVE	mechanical 2	0	0	0	0	0	0
october	2012-10-25	1	z1	2775 SW 34 AVE	snailer	0	0	0	0	0	0
october	2012-10-25	1	z1	2779 SW 34 AVE	bucket	0	0	0	0	0	0
october	2012-10-25	1	z1	2779 SW 34 AVE	mechanical 1	0	0	0	0	0	0
october	2012-10-25	1	z1	2779 SW 34 AVE	mechanical 2	0	0	0	0	0	0
october	2012-10-25	1	z1	2779 SW 34 AVE	snailer	0	0	0	0	0	0
october	2012-10-25	1	z1	2780 SW 33 CT	bucket	0	0	0	0	0	0
october	2012-10-25	1	z1	2780 SW 33 CT	mechanical 1	0	0	0	0	0	0
october	2012-10-25	1	z1	2780 SW 33 CT	mechanical 2	0	0	0	0	0	0
october	2012-10-25	1	z1	2780 SW 33 CT	snailer	0	0	0	0	0	0
october	2012-10-25	1	z1	2785 SW 34 AVE	bucket	0	0	0	0	0	0
october	2012-10-25	1	z1	2785 SW 34 AVE	mechanical 1	0	0	0	0	0	0
october	2012-10-25	1	z1	2785 SW 34 AVE	mechanical 2	0	0	0	0	0	0
october	2012-10-25	1	z1	2785 SW 34 AVE	snailer	0	0	0	0	0	0
october	2012-10-25	1	z1	2788 SW 33 CT	bucket	0	0	0	0	0	0
october	2012-10-25	1	z1	2788 SW 33 CT	mechanical 1	0	0	0	0	0	0
october	2012-10-25	1	z1	2788 SW 33 CT	mechanical 2	0	0	0	0	0	0
october	2012-10-25	1	z1	2788 SW 33 CT	snailer	0	0	0	0	0	0
october	2012-10-25	5	z1	6521 BIRD RD	bucket	0	0	0	0	0	0
october	2012-10-25	5	z1	6521 BIRD RD	mechanical 1	0	0	0	0	0	0
october	2012-10-25	5	z1	6521 BIRD RD	mechanical 2	0	0	0	0	0	0
october	2012-10-25	5	z1	6521 BIRD RD	snailer	0	0	0	0	0	0
october	2012-10-25	5	z1	6540 SW 39 TER	bucket	0	0	0	0	0	0
october	2012-10-25	5	z1	6540 SW 39 TER	mechanical 1	0	0	0	0	0	0
october	2012-10-25	5	z1	6540 SW 39 TER	mechanical 2	0	0	0	0	0	0
october	2012-10-25	5	z1	6540 SW 39 TER	snailer	0	0	0	0	0	0
october	2012-10-25	5	z1	6549 BIRD RD	bucket	0	0	0	0	0	0
october	2012-10-25	5	z1	6549 BIRD RD	mechanical 1	0	0	0	0	0	0
october	2012-10-25	5	z1	6549 BIRD RD	mechanical 2	0	0	0	0	0	0
october	2012-10-25	5	z1	6549 BIRD RD	snailer	0	0	0	0	0	0
october	2012-10-25	5	z1	6550 SW 39 TER	bucket	0	0	0	0	0	0
october	2012-10-25	5	z1	6550 SW 39 TER	mechanical 1	0	0	0	0	0	0
october	2012-10-25	5	z1	6550 SW 39 TER	mechanical 2	0	0	0	0	0	0
october	2012-10-25	5	z1	6550 SW 39 TER	snailer	0	0	0	0	0	0
october	2012-10-25	5	z1	6560 SW 39 TER	bucket	0	0	0	0	0	0
october	2012-10-25	5	z1	6560 SW 39 TER	mechanical 1	0	0	0	0	0	0
october	2012-10-25	5	z1	6560 SW 39 TER	mechanical 2	0	0	0	0	0	0
october	2012-10-25	5	z1	6560 SW 39 TER	snailer	0	0	0	0	0	0
october	2012-10-25	5	z1	6568 SW 39 TER	bucket	0	0	0	0	0	0
october	2012-10-25	5	z1	6568 SW 39 TER	mechanical 1	0	0	0	0	0	0
october	2012-10-25	5	z1	6568 SW 39 TER	mechanical 2	0	0	0	0	0	0
october	2012-10-25	5	z1	6568 SW 39 TER	snailer	0	0	0	0	0	0
october	2012-10-26	2	z2	100 NW 48 ST	bucket	0	0	0	0	0	0
october	2012-10-26	2	z2	100 NW 48 ST	mechanical 1	0	0	0	0	0	0
october	2012-10-26	2	z2	100 NW 48 ST	mechanical 2	0	0	0	0	0	0
october	2012-10-26	2	z2	100 NW 48 ST	snailer	0	0	0	0	0	0
october	2012-10-26	2	z1	101 NW 47 TER	bucket	0	0	0	0	0	0
october	2012-10-26	2	z1	101 NW 47 TER	mechanical 1	1	0	0	0	0	0
october	2012-10-26	2	z1	101 NW 47 TER	mechanical 2	0	0	0	0	0	0
october	2012-10-26	2	z1	101 NW 47 TER	snailer	0	0	0	0	0	0
october	2012-10-26	2	z2	101 NW 48 ST	bucket	0	0	0	0	0	0
october	2012-10-26	2	z2	101 NW 48 ST	mechanical 1	0	0	0	0	0	0
october	2012-10-26	2	z2	101 NW 48 ST	mechanical 2	0	0	0	0	0	0
october	2012-10-26	2	z2	101 NW 48 ST	snailer	0	0	0	0	0	0
october	2012-10-26	2	z2	109 NW 48 ST	bucket	0	0	0	0	0	0
october	2012-10-26	2	z2	109 NW 48 ST	mechanical 1	0	0	0	0	0	0
october	2012-10-26	2	z2	109 NW 48 ST	mechanical 2	0	0	0	0	0	0
october	2012-10-26	2	z2	109 NW 48 ST	snailer	0	0	0	0	0	0
october	2012-10-26	2	z2	114 NW 49 ST	bucket	0	0	0	0	0	0
october	2012-10-26	2	z2	114 NW 49 ST	mechanical 1	0	0	0	0	0	0
october	2012-10-26	2	z2	114 NW 49 ST	mechanical 2	0	0	0	0	0	0
october	2012-10-26	2	z2	114 NW 49 ST	snailer	0	0	0	0	0	0
october	2012-10-26	2	z1	119 NW 47 TER	bucket	0	0	0	0	0	0
october	2012-10-26	2	z1	119 NW 47 TER	mechanical 1	0	0	0	0	0	0
october	2012-10-26	2	z1	119 NW 47 TER	mechanical 2	0	0	0	0	0	0
october	2012-10-26	2	z1	119 NW 47 TER	snailer	0	0	0	0	0	0
october	2012-10-26	2	z2	120 NW 48 ST	bucket	0	0	0	0	0	0
october	2012-10-26	2	z2	120 NW 48 ST	mechanical 1	0	0	0	0	0	0
october	2012-10-26	2	z2	120 NW 48 ST	mechanical 2	0	0	0	0	0	0
october	2012-10-26	2	z2	120 NW 48 ST	snailer	0	0	0	0	0	0
october	2012-10-26	2	z2	126 NW 48 ST	bucket	0	0	0	0	0	0
october	2012-10-26	2	z2	126 NW 48 ST	mechanical 1	0	0	0	0	0	0
october	2012-10-26	2	z2	126 NW 48 ST	mechanical 2	0	0	0	0	0	0
october	2012-10-26	2	z2	126 NW 48 ST	snailer	0	0	0	0	0	0
october	2012-10-26	2	z2	133 NW 47 TER	bucket	0	0	0	0	0	0
october	2012-10-26	2	z2	133 NW 47 TER	mechanical 1	0	0	0	0	0	0
october	2012-10-26	2	z2	133 NW 47 TER	mechanical 2	0	0	0	0	0	0
october	2012-10-26	2	z2	133 NW 47 TER	snailer	0	0	0	0	0	0
october	2012-10-26	10	z1	13414 SW 263 TER	bucket	0	0	0	0	0	0
october	2012-10-26	10	z1	13414 SW 263 TER	bucket	0	0	0	0	0	0
october	2012-10-26	10	z1	13414 SW 263 TER	mechanical 1	0	0	0	0	0	0
october	2012-10-26	10	z1	13414 SW 263 TER	mechanical 1	0	0	0	0	0	0
october	2012-10-26	10	z1	13414 SW 263 TER	mechanical 2	0	0	0	0	0	0
october	2012-10-26	10	z1	13414 SW 263 TER	mechanical 2	0	0	0	0	0	0
october	2012-10-26	10	z1	13414 SW 263 TER	snailer	0	0	0	0	0	0
october	2012-10-26	10	z1	13414 SW 263 TER	snailer	0	0	0	0	0	0
october	2012-10-26	2	z2	143 NW 47 TER	bucket	0	0	0	0	0	0
october	2012-10-26	2	z2	143 NW 47 TER	mechanical 1	0	0	0	0	0	0
october	2012-10-26	2	z2	143 NW 47 TER	mechanical 2	0	0	0	0	0	0
october	2012-10-26	2	z2	143 NW 47 TER	snailer	0	0	0	0	0	0
october	2012-10-26	4	z1	14343 SW 103 TER	bucket	0	0	0	0	0	0
october	2012-10-26	4	z1	14343 SW 103 TER	bucket	0	0	0	0	0	0
october	2012-10-26	4	z1	14343 SW 103 TER	bucket	0	0	0	0	0	0
october	2012-10-26	4	z1	14343 SW 103 TER	mechanical 1	0	0	0	0	0	0
october	2012-10-26	4	z1	14343 SW 103 TER	mechanical 1	0	0	0	0	0	0
october	2012-10-26	4	z1	14343 SW 103 TER	mechanical 1	0	0	0	0	0	0
october	2012-10-26	4	z1	14343 SW 103 TER	mechanical 2	0	0	0	0	0	0
october	2012-10-26	4	z1	14343 SW 103 TER	mechanical 2	0	0	0	0	0	0
october	2012-10-26	4	z1	14343 SW 103 TER	mechanical 2	0	0	0	0	0	0
october	2012-10-26	4	z1	14343 SW 103 TER	snailer	0	0	0	0	0	0
october	2012-10-26	4	z1	14343 SW 103 TER	snailer	0	0	0	0	0	0
october	2012-10-26	4	z1	14343 SW 103 TER	snailer	0	0	0	0	0	0
october	2012-10-26	4	z1	14356 SW 103 ST	bucket	0	0	0	0	0	0
october	2012-10-26	4	z1	14356 SW 103 ST	mechanical 1	0	0	0	0	0	0
october	2012-10-26	4	z1	14356 SW 103 ST	mechanical 2	0	0	0	0	0	0
october	2012-10-26	4	z1	14356 SW 103 ST	snailer	0	0	0	0	0	0
october	2012-10-26	2	z2	159 NW 47 TER	bucket	0	0	0	0	0	0
october	2012-10-26	2	z2	159 NW 47 TER	mechanical 1	0	0	0	0	0	0
october	2012-10-26	2	z2	159 NW 47 TER	mechanical 2	0	0	0	0	0	0
october	2012-10-26	2	z2	159 NW 47 TER	snailer	0	0	0	0	0	0
october	2012-10-26	2	z1	164 NW 48 ST	bucket	0	0	0	0	0	0
october	2012-10-26	2	z1	164 NW 48 ST	mechanical 1	0	0	0	0	0	0
october	2012-10-26	2	z1	164 NW 48 ST	mechanical 2	0	0	0	0	0	0
october	2012-10-26	2	z1	164 NW 48 ST	snailer	0	0	0	0	0	0
october	2012-10-26	2	z2	171 NW 47 TER	bucket	0	0	0	0	0	0
october	2012-10-26	2	z2	171 NW 47 TER	mechanical 1	0	0	0	0	0	0
october	2012-10-26	2	z2	171 NW 47 TER	mechanical 2	0	0	0	0	0	0
october	2012-10-26	2	z2	171 NW 47 TER	snailer	0	0	0	0	0	0
october	2012-10-26	10	z1	26331 SW 134 CT	bucket	0	0	0	0	0	0
october	2012-10-26	10	z1	26331 SW 134 CT	mechanical 1	0	0	0	0	0	0
october	2012-10-26	10	z1	26331 SW 134 CT	mechanical 2	0	0	0	0	0	0
october	2012-10-26	10	z1	26331 SW 134 CT	snailer	0	0	0	0	0	0
october	2012-10-26	10	z1	26331 SW 134 CT (hedge)	bucket	0	0	0	0	0	0
october	2012-10-26	10	z1	26331 SW 134 CT (hedge)	mechanical 1	0	0	0	0	0	0
october	2012-10-26	10	z1	26331 SW 134 CT (hedge)	mechanical 2	0	0	0	0	0	0
october	2012-10-26	10	z1	26331 SW 134 CT (hedge)	snailer	0	0	0	0	0	0
october	2012-10-26	1	z1	2760 SW 33 CT	bucket	0	0	0	0	0	0
october	2012-10-26	1	z1	2760 SW 33 CT	mechanical 1	0	0	0	0	0	0
october	2012-10-26	1	z1	2760 SW 33 CT	mechanical 2	0	0	0	0	0	0
october	2012-10-26	1	z1	2760 SW 33 CT	snailer	0	0	0	0	0	0
october	2012-10-26	1	z1	2765 SW 34 AVE	bucket	0	0	0	0	0	0
october	2012-10-26	1	z1	2765 SW 34 AVE	mechanical 1	0	0	0	0	0	0
october	2012-10-26	1	z1	2765 SW 34 AVE	mechanical 2	0	0	0	0	0	0
october	2012-10-26	1	z1	2765 SW 34 AVE	snailer	0	0	0	0	0	0
october	2012-10-26	1	z1	2767 SW 34 AVE	bucket	0	0	0	0	0	0
october	2012-10-26	1	z1	2767 SW 34 AVE	mechanical 1	0	0	0	0	0	0
october	2012-10-26	1	z1	2767 SW 34 AVE	mechanical 2	0	0	0	0	0	0
october	2012-10-26	1	z1	2767 SW 34 AVE	snailer	0	0	0	0	0	0
october	2012-10-26	1	z1	2768 SW 33 CT	bucket	0	0	0	0	0	0
october	2012-10-26	1	z1	2768 SW 33 CT	mechanical 1	0	0	0	0	0	0
october	2012-10-26	1	z1	2768 SW 33 CT	mechanical 2	0	0	0	0	0	0
october	2012-10-26	1	z1	2768 SW 33 CT	snailer	0	0	0	0	0	0
october	2012-10-26	1	z1	2772 SW 33 CT	bucket	0	0	0	0	0	0
october	2012-10-26	1	z1	2772 SW 33 CT	mechanical 1	0	0	0	0	0	0
october	2012-10-26	1	z1	2772 SW 33 CT	mechanical 2	0	0	0	0	0	0
october	2012-10-26	1	z1	2772 SW 33 CT	snailer	0	0	0	0	0	0
october	2012-10-26	1	z1	2773 SW 34 AVE	bucket	0	0	0	0	0	0
october	2012-10-26	1	z1	2773 SW 34 AVE	mechanical 1	0	0	0	0	0	0
october	2012-10-26	1	z1	2773 SW 34 AVE	mechanical 2	0	0	0	0	0	0
october	2012-10-26	1	z1	2773 SW 34 AVE	snailer	0	0	0	0	0	0
october	2012-10-26	1	z1	2775 SW 34 AVE	bucket	0	0	0	0	0	0
october	2012-10-26	1	z1	2775 SW 34 AVE	mechanical 1	0	0	0	0	0	0
october	2012-10-26	1	z1	2775 SW 34 AVE	mechanical 2	0	0	0	0	0	0
october	2012-10-26	1	z1	2775 SW 34 AVE	snailer	0	0	0	0	0	0
october	2012-10-26	1	z1	2779 SW 34 AVE	bucket	0	0	0	0	0	0
october	2012-10-26	1	z1	2779 SW 34 AVE	mechanical 1	0	0	0	0	0	0
october	2012-10-26	1	z1	2779 SW 34 AVE	mechanical 2	0	0	0	0	0	0
october	2012-10-26	1	z1	2779 SW 34 AVE	snailer	0	0	0	0	0	0
october	2012-10-26	1	z1	2780 SW 33 CT	bucket	0	0	0	0	0	0
october	2012-10-26	1	z1	2780 SW 33 CT	mechanical 1	0	0	0	0	0	0
october	2012-10-26	1	z1	2780 SW 33 CT	mechanical 2	0	0	0	0	0	0
october	2012-10-26	1	z1	2780 SW 33 CT	snailer	0	0	0	0	0	0
october	2012-10-26	1	z1	2785 SW 34 AVE	bucket	0	0	0	0	0	0
october	2012-10-26	1	z1	2785 SW 34 AVE	mechanical 1	0	0	0	0	0	0
october	2012-10-26	1	z1	2785 SW 34 AVE	mechanical 2	0	0	0	0	0	0
october	2012-10-26	1	z1	2785 SW 34 AVE	snailer	0	0	0	0	0	0
october	2012-10-26	1	z1	2788 SW 33 CT	bucket	0	0	0	0	0	0
october	2012-10-26	1	z1	2788 SW 33 CT	mechanical 1	0	0	0	0	0	0
october	2012-10-26	1	z1	2788 SW 33 CT	mechanical 2	0	0	0	0	0	0
october	2012-10-26	1	z1	2788 SW 33 CT	snailer	0	0	0	0	0	0
october	2012-10-26	5	z1	6521 BIRD RD	bucket	0	0	0	0	0	0
october	2012-10-26	5	z1	6521 BIRD RD	bucket	0	0	0	0	0	0
october	2012-10-26	5	z1	6521 BIRD RD	mechanical 1	0	0	0	0	0	0
october	2012-10-26	5	z1	6521 BIRD RD	mechanical 1	0	0	0	0	0	0
october	2012-10-26	5	z1	6521 BIRD RD	mechanical 2	0	0	0	0	0	0
october	2012-10-26	5	z1	6521 BIRD RD	mechanical 2	0	0	0	0	0	0
october	2012-10-26	5	z1	6521 BIRD RD	snailer	0	0	0	0	0	0
october	2012-10-26	5	z1	6521 BIRD RD	snailer	0	0	0	0	0	0
october	2012-10-26	5	z1	6540 SW 39 TER	bucket	0	0	0	0	0	0
october	2012-10-26	5	z1	6540 SW 39 TER	bucket	0	0	0	0	0	0
october	2012-10-26	5	z1	6540 SW 39 TER	mechanical 1	0	0	0	0	0	0
october	2012-10-26	5	z1	6540 SW 39 TER	mechanical 1	0	0	0	0	0	0
october	2012-10-26	5	z1	6540 SW 39 TER	mechanical 2	0	0	0	0	0	0
october	2012-10-26	5	z1	6540 SW 39 TER	mechanical 2	0	0	0	0	0	0
october	2012-10-26	5	z1	6540 SW 39 TER	snailer	0	0	0	0	0	0
october	2012-10-26	5	z1	6540 SW 39 TER	snailer	0	0	0	0	0	0
october	2012-10-26	5	z1	6550 SW 39 TER	bucket	0	0	0	0	0	0
october	2012-10-26	5	z1	6550 SW 39 TER	mechanical 1	0	0	0	0	0	0
october	2012-10-26	5	z1	6550 SW 39 TER	mechanical 2	0	0	0	0	0	0
october	2012-10-26	5	z1	6550 SW 39 TER	snailer	0	0	0	0	0	0
october	2012-10-26	5	z1	6568 SW 39 TER	bucket	0	0	0	0	0	0
october	2012-10-26	5	z1	6568 SW 39 TER	mechanical 1	0	0	0	0	0	0
october	2012-10-26	5	z1	6568 SW 39 TER	mechanical 2	0	0	0	0	0	0
october	2012-10-26	5	z1	6568 SW 39 TER	snailer	0	0	0	0	0	0
october	2012-10-27	2	z2	100 NW 48 ST	bucket	0	0	0	0	0	0
october	2012-10-27	2	z2	100 NW 48 ST	mechanical 1	1	0	1	0	1	0
october	2012-10-27	2	z2	100 NW 48 ST	mechanical 2	0	0	0	0	0	0
october	2012-10-27	2	z2	100 NW 48 ST	snailer	2	0	0	0	0	0
october	2012-10-27	2	z1	101 NW 47 TER	bucket	0	0	0	0	0	0
october	2012-10-27	2	z1	101 NW 47 TER	mechanical 1	0	0	2	0	0	0
october	2012-10-27	2	z1	101 NW 47 TER	mechanical 2	0	0	0	0	0	0
october	2012-10-27	2	z1	101 NW 47 TER	snailer	0	0	0	0	0	0
october	2012-10-27	2	z2	101 NW 48 ST	bucket	0	0	0	0	0	0
october	2012-10-27	2	z2	101 NW 48 ST	mechanical 1	0	0	0	0	0	0
october	2012-10-27	2	z2	101 NW 48 ST	mechanical 2	0	0	0	0	0	0
october	2012-10-27	2	z2	101 NW 48 ST	snailer	0	0	0	0	0	0
october	2012-10-27	2	z2	109 NW 48 ST	bucket	0	0	0	0	0	0
october	2012-10-27	2	z2	109 NW 48 ST	mechanical 1	0	0	0	0	0	5
october	2012-10-27	2	z2	109 NW 48 ST	mechanical 2	0	0	0	0	0	0
october	2012-10-27	2	z2	109 NW 48 ST	snailer	0	0	0	0	0	0
october	2012-10-27	2	z2	114 NW 49 ST	bucket	0	0	0	0	0	0
october	2012-10-27	2	z2	114 NW 49 ST	mechanical 1	2	0	1	2	2	0
october	2012-10-27	2	z2	114 NW 49 ST	mechanical 2	0	0	0	0	0	0
october	2012-10-27	2	z2	114 NW 49 ST	snailer	0	0	1	0	0	0
october	2012-10-27	2	z1	119 NW 47 TER	bucket	0	0	0	0	0	0
october	2012-10-27	2	z1	119 NW 47 TER	mechanical 1	1	0	0	0	0	2
october	2012-10-27	2	z1	119 NW 47 TER	mechanical 2	0	0	0	0	0	0
october	2012-10-27	2	z1	119 NW 47 TER	snailer	0	0	0	0	0	0
october	2012-10-27	2	z2	120 NW 48 ST	bucket	0	0	0	0	0	0
october	2012-10-27	2	z2	120 NW 48 ST	mechanical 1	0	0	0	0	0	0
october	2012-10-27	2	z2	120 NW 48 ST	mechanical 2	0	0	0	0	0	0
october	2012-10-27	2	z2	120 NW 48 ST	snailer	0	0	0	0	1	0
october	2012-10-27	2	z2	126 NW 48 ST	bucket	0	0	0	0	0	0
october	2012-10-27	2	z2	126 NW 48 ST	mechanical 1	0	0	0	0	0	0
october	2012-10-27	2	z2	126 NW 48 ST	mechanical 2	0	0	0	0	0	0
october	2012-10-27	2	z2	126 NW 48 ST	snailer	0	0	0	0	0	0
october	2012-10-27	2	z2	133 NW 47 TER	bucket	0	0	0	0	0	0
october	2012-10-27	2	z2	133 NW 47 TER	mechanical 1	0	0	0	0	0	0
october	2012-10-27	2	z2	133 NW 47 TER	mechanical 2	0	0	0	0	0	0
october	2012-10-27	2	z2	133 NW 47 TER	snailer	0	0	0	0	0	0
october	2012-10-27	10	z1	13414 SW 263 TER	bucket	0	0	0	0	0	0
october	2012-10-27	10	z1	13414 SW 263 TER	mechanical 1	8	1	5	7	0	0
october	2012-10-27	10	z1	13414 SW 263 TER	mechanical 2	0	0	0	0	0	0
october	2012-10-27	10	z1	13414 SW 263 TER	snailer	0	0	0	0	0	0
october	2012-10-27	10	z1	13414 SW 263 TER (hedge)	bucket	0	0	0	0	0	0
october	2012-10-27	10	z1	13414 SW 263 TER (hedge)	mechanical 1	2	0	10	2	1	0
october	2012-10-27	10	z1	13414 SW 263 TER (hedge)	mechanical 2	0	0	0	0	0	0
october	2012-10-27	10	z1	13414 SW 263 TER (hedge)	snailer	0	0	0	0	0	0
october	2012-10-27	2	z2	143 NW 47 TER	bucket	0	0	0	0	0	0
october	2012-10-27	2	z2	143 NW 47 TER	mechanical 1	1	0	2	0	0	0
october	2012-10-27	2	z2	143 NW 47 TER	mechanical 2	0	0	0	0	0	0
october	2012-10-27	2	z2	143 NW 47 TER	snailer	0	0	0	0	0	0
october	2012-10-27	4	z1	14327 SW 103 TER	bucket	0	0	0	0	0	0
october	2012-10-27	4	z1	14327 SW 103 TER	mechanical 1	1	0	1	1	0	0
october	2012-10-27	4	z1	14327 SW 103 TER	mechanical 2	0	0	0	0	0	0
october	2012-10-27	4	z1	14327 SW 103 TER	snailer	0	0	0	0	0	0
october	2012-10-27	4	z1	14335 SW 103 TER	bucket	0	0	0	0	0	0
october	2012-10-27	4	z1	14335 SW 103 TER	mechanical 1	0	0	0	0	0	1
october	2012-10-27	4	z1	14335 SW 103 TER	mechanical 2	0	0	0	0	0	0
october	2012-10-27	4	z1	14335 SW 103 TER	snailer	0	0	1	0	0	0
october	2012-10-27	4	z1	14343 SW 103 TER	bucket	0	0	0	0	0	0
october	2012-10-27	4	z1	14343 SW 103 TER	mechanical 1	0	0	6	2	0	0
october	2012-10-27	4	z1	14343 SW 103 TER	mechanical 2	0	0	7	0	7	9
october	2012-10-27	4	z1	14343 SW 103 TER	snailer	0	0	0	0	0	0
october	2012-10-27	4	z1	14356 SW 103 ST	bucket	0	0	0	0	0	0
october	2012-10-27	4	z1	14356 SW 103 ST	mechanical 1	0	0	0	0	0	0
october	2012-10-27	4	z1	14356 SW 103 ST	mechanical 2	0	0	0	0	0	0
october	2012-10-27	4	z1	14356 SW 103 ST	snailer	0	0	0	0	0	0
october	2012-10-27	2	z2	159 NW 47 TER	bucket	0	0	0	0	0	0
october	2012-10-27	2	z2	159 NW 47 TER	mechanical 1	0	0	4	0	0	0
october	2012-10-27	2	z2	159 NW 47 TER	mechanical 2	0	0	0	0	0	0
october	2012-10-27	2	z2	159 NW 47 TER	snailer	0	0	0	0	0	0
october	2012-10-27	2	z1	164 NW 48 ST	bucket	0	0	0	0	0	0
october	2012-10-27	2	z1	164 NW 48 ST	mechanical 1	0	0	0	0	0	0
october	2012-10-27	2	z1	164 NW 48 ST	mechanical 2	0	0	0	0	0	0
october	2012-10-27	2	z1	164 NW 48 ST	snailer	0	0	0	0	0	0
october	2012-10-27	2	z2	171 NW 47 TER	bucket	0	0	0	0	0	0
october	2012-10-27	2	z2	171 NW 47 TER	mechanical 1	0	0	0	0	0	0
october	2012-10-27	2	z2	171 NW 47 TER	mechanical 2	0	0	0	0	0	0
october	2012-10-27	2	z2	171 NW 47 TER	snailer	0	0	0	0	0	0
october	2012-10-27	10	z1	26331 SW 134 CT	bucket	0	0	0	0	0	0
october	2012-10-27	10	z1	26331 SW 134 CT	mechanical 1	0	0	2	0	0	0
october	2012-10-27	10	z1	26331 SW 134 CT	mechanical 2	0	0	0	0	0	0
october	2012-10-27	10	z1	26331 SW 134 CT	snailer	0	0	0	0	0	0
october	2012-10-27	10	z1	26331 SW 134 CT (hedge)	bucket	0	0	0	0	0	0
october	2012-10-27	10	z1	26331 SW 134 CT (hedge)	mechanical 1	0	0	0	0	0	0
october	2012-10-27	10	z1	26331 SW 134 CT (hedge)	mechanical 2	0	0	0	0	0	0
october	2012-10-27	10	z1	26331 SW 134 CT (hedge)	snailer	0	0	0	0	0	0
october	2012-10-27	1	z1	2760 SW 33 CT	bucket	0	0	0	0	0	0
october	2012-10-27	1	z1	2760 SW 33 CT	mechanical 1	0	0	2	1	0	0
october	2012-10-27	1	z1	2760 SW 33 CT	mechanical 2	0	0	0	1	0	0
october	2012-10-27	1	z1	2760 SW 33 CT	snailer	1	0	0	0	0	0
october	2012-10-27	1	z1	2765 SW 34 AVE	bucket	0	0	0	0	0	0
october	2012-10-27	1	z1	2765 SW 34 AVE	mechanical 1	3	0	2	5	0	1
october	2012-10-27	1	z1	2765 SW 34 AVE	mechanical 2	0	0	0	0	0	0
october	2012-10-27	1	z1	2765 SW 34 AVE	snailer	0	0	0	0	0	0
october	2012-10-27	1	z1	2767 SW 34 AVE	bucket	0	0	0	0	0	0
october	2012-10-27	1	z1	2767 SW 34 AVE	mechanical 1	3	0	0	1	0	0
october	2012-10-27	1	z1	2767 SW 34 AVE	mechanical 2	0	0	0	0	0	0
october	2012-10-27	1	z1	2767 SW 34 AVE	snailer	0	0	0	0	0	0
october	2012-10-27	1	z1	2768 SW 33 CT	bucket	0	0	0	0	0	0
october	2012-10-27	1	z1	2768 SW 33 CT	mechanical 1	0	0	0	0	0	0
october	2012-10-27	1	z1	2768 SW 33 CT	mechanical 2	0	0	0	0	0	0
october	2012-10-27	1	z1	2768 SW 33 CT	snailer	0	0	0	0	0	0
october	2012-10-27	1	z1	2772 SW 33 CT	bucket	0	0	0	0	0	0
october	2012-10-27	1	z1	2772 SW 33 CT	mechanical 1	1	0	4	1	2	2
october	2012-10-27	1	z1	2772 SW 33 CT	mechanical 2	1	0	0	1	0	0
october	2012-10-27	1	z1	2772 SW 33 CT	snailer	1	0	0	0	0	0
october	2012-10-27	1	z1	2773 SW 34 AVE	bucket	0	0	0	0	0	0
october	2012-10-27	1	z1	2773 SW 34 AVE	mechanical 1	1	0	0	1	0	0
october	2012-10-27	1	z1	2773 SW 34 AVE	mechanical 2	0	0	0	0	0	1
october	2012-10-27	1	z1	2773 SW 34 AVE	snailer	0	0	0	0	0	0
october	2012-10-27	1	z1	2775 SW 34 AVE	bucket	0	0	0	0	0	0
october	2012-10-27	1	z1	2775 SW 34 AVE	mechanical 1	0	0	0	0	0	2
october	2012-10-27	1	z1	2775 SW 34 AVE	mechanical 2	0	0	0	0	0	0
october	2012-10-27	1	z1	2775 SW 34 AVE	snailer	0	0	0	0	0	0
october	2012-10-27	1	z1	2779 SW 34 AVE	bucket	0	0	0	0	0	0
october	2012-10-27	1	z1	2779 SW 34 AVE	mechanical 1	1	0	0	0	0	0
october	2012-10-27	1	z1	2779 SW 34 AVE	mechanical 2	1	0	0	0	0	0
october	2012-10-27	1	z1	2779 SW 34 AVE	snailer	0	0	0	0	0	0
october	2012-10-27	1	z1	2780 SW 33 CT	bucket	0	0	0	0	0	0
october	2012-10-27	1	z1	2780 SW 33 CT	mechanical 1	1	1	1	2	0	0
october	2012-10-27	1	z1	2780 SW 33 CT	mechanical 2	0	0	0	0	0	0
october	2012-10-27	1	z1	2780 SW 33 CT	snailer	0	0	0	0	0	0
october	2012-10-27	1	z1	2785 SW 34 AVE	bucket	0	0	0	0	0	0
october	2012-10-27	1	z1	2785 SW 34 AVE	mechanical 1	0	0	0	0	0	0
october	2012-10-27	1	z1	2785 SW 34 AVE	mechanical 2	0	0	0	0	0	0
october	2012-10-27	1	z1	2785 SW 34 AVE	snailer	0	0	0	0	0	0
october	2012-10-27	1	z1	2788 SW 33 CT	bucket	0	0	0	0	0	0
october	2012-10-27	1	z1	2788 SW 33 CT	mechanical 1	4	0	1	0	0	0
october	2012-10-27	1	z1	2788 SW 33 CT	mechanical 2	1	0	0	0	0	0
october	2012-10-27	1	z1	2788 SW 33 CT	snailer	0	0	1	0	0	0
october	2012-10-27	5	z1	6521 BIRD RD	bucket	0	0	0	0	0	0
october	2012-10-27	5	z1	6521 BIRD RD	mechanical 1	0	0	2	0	0	1
october	2012-10-27	5	z1	6521 BIRD RD	mechanical 2	0	0	0	0	0	0
october	2012-10-27	5	z1	6521 BIRD RD	snailer	0	0	1	0	0	0
october	2012-10-27	5	z1	6540 SW 39 TER	bucket	0	0	0	0	0	0
october	2012-10-27	5	z1	6540 SW 39 TER	mechanical 1	0	0	9	0	0	0
october	2012-10-27	5	z1	6540 SW 39 TER	mechanical 2	0	0	0	1	0	1
october	2012-10-27	5	z1	6540 SW 39 TER	snailer	0	0	0	0	0	0
october	2012-10-27	5	z1	6549 BIRD RD	bucket	0	0	0	0	0	0
october	2012-10-27	5	z1	6549 BIRD RD	mechanical 1	0	0	1	0	0	0
october	2012-10-27	5	z1	6549 BIRD RD	mechanical 2	0	0	0	0	0	0
october	2012-10-27	5	z1	6549 BIRD RD	snailer	0	0	0	0	0	0
october	2012-10-27	5	z1	6550 SW 39 TER	bucket	0	0	0	0	0	0
october	2012-10-27	5	z1	6550 SW 39 TER	mechanical 1	0	0	0	0	0	1
october	2012-10-27	5	z1	6550 SW 39 TER	mechanical 2	0	0	0	0	0	1
october	2012-10-27	5	z1	6550 SW 39 TER	snailer	0	0	0	0	0	0
october	2012-10-27	5	z1	6560 SW 39 TER	bucket	0	0	0	0	0	0
october	2012-10-27	5	z1	6560 SW 39 TER	mechanical 1	0	1	6	0	0	0
october	2012-10-27	5	z1	6560 SW 39 TER	mechanical 2	0	0	1	0	0	2
october	2012-10-27	5	z1	6560 SW 39 TER	snailer	0	0	0	0	0	0
october	2012-10-27	5	z1	6568 SW 39 TER	bucket	0	0	0	0	0	0
october	2012-10-27	5	z1	6568 SW 39 TER	mechanical 1	1	0	0	1	0	0
october	2012-10-27	5	z1	6568 SW 39 TER	mechanical 2	0	0	0	0	0	0
october	2012-10-27	5	z1	6568 SW 39 TER	snailer	0	0	0	0	0	0
october	2012-10-30	2	z2	100 NW 48 ST	mechanical 1	1	0	8	4	6	2
october	2012-10-30	2	z2	100 NW 48 ST	mechanical 2	0	0	1	1	0	0
october	2012-10-30	2	z2	100 NW 48 ST	snailer	0	0	0	0	0	0
october	2012-10-30	2	z1	101 NW 47 TER	mechanical 1	0	0	1	0	0	0
october	2012-10-30	2	z1	101 NW 47 TER	mechanical 2	0	0	0	0	0	0
october	2012-10-30	2	z1	101 NW 47 TER	snailer	0	0	0	0	0	0
october	2012-10-30	2	z2	101 NW 48 ST	mechanical 1	2	0	2	1	0	0
october	2012-10-30	2	z2	101 NW 48 ST	mechanical 2	0	0	0	0	0	0
october	2012-10-30	2	z2	101 NW 48 ST	snailer	0	0	0	0	0	0
october	2012-10-30	2	z2	109 NW 48 ST	mechanical 1	0	1	0	1	0	1
october	2012-10-30	2	z2	109 NW 48 ST	mechanical 2	0	0	0	0	0	0
october	2012-10-30	2	z2	109 NW 48 ST	snailer	0	0	0	0	0	0
october	2012-10-30	2	z2	114 NW 49 ST	mechanical 1	1	0	1	0	0	0
october	2012-10-30	2	z2	114 NW 49 ST	mechanical 2	0	0	0	0	0	0
october	2012-10-30	2	z2	114 NW 49 ST	snailer	0	0	0	0	0	0
october	2012-10-30	2	z1	119 NW 47 TER	mechanical 1	1	0	3	0	3	0
october	2012-10-30	2	z1	119 NW 47 TER	mechanical 2	0	0	0	0	0	0
october	2012-10-30	2	z1	119 NW 47 TER	snailer	0	0	0	0	0	0
october	2012-10-30	2	z2	120 NW 48 ST	mechanical 1	0	0	0	0	0	0
october	2012-10-30	2	z2	120 NW 48 ST	mechanical 2	0	0	0	1	0	1
october	2012-10-30	2	z2	120 NW 48 ST	snailer	0	0	0	0	0	0
october	2012-10-30	2	z2	126 NW 48 ST	mechanical 1	0	0	1	0	0	2
october	2012-10-30	2	z2	126 NW 48 ST	mechanical 2	0	1	0	0	0	0
october	2012-10-30	2	z2	126 NW 48 ST	snailer	0	0	0	0	0	0
october	2012-10-30	2	z2	133 NW 47 TER	mechanical 1	0	0	0	0	0	0
october	2012-10-30	2	z2	133 NW 47 TER	mechanical 2	0	0	0	0	0	0
october	2012-10-30	2	z2	133 NW 47 TER	snailer	0	0	0	0	0	0
october	2012-10-30	10	z1	13414 SW 263 TER	mechanical 1	2	0	0	0	0	0
october	2012-10-30	10	z1	13414 SW 263 TER	mechanical 2	0	0	0	0	0	0
october	2012-10-30	10	z1	13414 SW 263 TER	snailer	0	0	0	0	0	0
october	2012-10-30	10	z1	13414 SW 263 TER (hedge)	mechanical 1	0	0	0	0	0	0
october	2012-10-30	10	z1	13414 SW 263 TER (hedge)	mechanical 2	0	0	0	0	0	0
october	2012-10-30	10	z1	13414 SW 263 TER (hedge)	snailer	0	0	0	0	0	0
october	2012-10-30	2	z2	143 NW 47 TER	mechanical 1	0	0	0	2	0	1
october	2012-10-30	2	z2	143 NW 47 TER	mechanical 2	0	0	0	0	0	0
october	2012-10-30	2	z2	143 NW 47 TER	snailer	0	0	0	0	0	0
october	2012-10-30	4	z1	14327 SW 103 TER	mechanical 1	0	1	2	1	0	1
october	2012-10-30	4	z1	14327 SW 103 TER	mechanical 2	0	0	2	0	0	0
october	2012-10-30	4	z1	14327 SW 103 TER	snailer	0	0	0	0	0	0
october	2012-10-30	4	z1	14335 SW 103 TER	mechanical 1	0	0	0	2	0	0
october	2012-10-30	4	z1	14335 SW 103 TER	mechanical 2	0	0	0	0	0	0
october	2012-10-30	4	z1	14335 SW 103 TER	snailer	0	0	0	0	0	0
october	2012-10-30	4	z1	14343 SW 103 TER	mechanical 1	0	0	10	11	3	255
october	2012-10-30	4	z1	14343 SW 103 TER	mechanical 2	0	0	4	2	1	2
october	2012-10-30	4	z1	14343 SW 103 TER	snailer	0	0	0	0	0	0
october	2012-10-30	4	z1	14356 SW 103 ST	mechanical 1	0	0	0	0	0	0
october	2012-10-30	4	z1	14356 SW 103 ST	mechanical 2	0	0	0	0	0	0
october	2012-10-30	4	z1	14356 SW 103 ST	snailer	0	0	0	0	0	0
october	2012-10-30	2	z2	159 NW 47 TER	mechanical 1	0	0	0	0	0	0
october	2012-10-30	2	z2	159 NW 47 TER	mechanical 2	0	0	0	0	0	0
october	2012-10-30	2	z2	159 NW 47 TER	snailer	0	0	0	0	0	0
october	2012-10-30	2	z1	164 NW 48 ST	mechanical 1	5	0	2	8	3	5
october	2012-10-30	2	z1	164 NW 48 ST	mechanical 2	0	0	0	0	0	0
october	2012-10-30	2	z1	164 NW 48 ST	snailer	0	0	0	0	0	0
[truncated: 5,573 more rows]
